# Supplementary material for: Ethyl 2,4-dimethyl­pyrido[1,2-a]benz­imidazole-3-carboxyl­ate
Source: Acta Crystallogr Sect E Struct Rep Online. 2012 Sep 29;68(Pt 10):o3032. doi: 10.1107/S1600536812040299 (PMC3470386; doi:10.1107/S1600536812040299)
Supplement: Supplementary file 1 [file e-68-o3032-sup1.cif]

##############################################################################
#                                                                            #
# This CIF contains the data in a paper accepted for publication in          #
# Acta Crystallographica Section E. It conforms to the requirements of       #
# Notes for Authors for Acta Crystallographica Section E, and has been       #
# peer reviewed under the auspices of the IUCr Commission on Journals.       #
#                                                                            #
# Full details of the Crystallographic Information File format               #
# are given in the paper "The Crystallographic Information File (CIF):       #
# a New Standard Archive File for Crystallography" by S. R. Hall, F. H.      #
# Allen and I. D. Brown [Acta Cryst. (1991), A47, 655-685].                  #
#                                                                            #
# The current version of the core CIF dictionary is obtainable from          #
# ftp://ftp.iucr.org/pub/cif_core.dic.                                       #
#                                                                            #
# Software is freely available for graphical display of the structure(s)     #
# in this CIF. For information consult the CIF software page                 #
# http://www.iucr.org/resources/cif/software.                                #
#                                                                            #
# This file may be used for bona fide research purposes within the           #
# scientific community so long as proper attribution is given to the journal # 
# article from which it was obtained.                                        #
#                                                                            #
##############################################################################
data_I
_audit_creation_method     SHELXL-97
_chemical_name_systematic
;
Ethyl 2,4-dimethylpyrido[1,2-<i>a</i>]benzimidazole-3-carboxylate
;
_chemical_name_common     ?
_chemical_formula_moiety     'C16 H16 N2 O2'
_chemical_formula_sum     'C16 H16 N2 O2'
_chemical_formula_iupac     'C16 H16 N2 O2'
_chemical_formula_weight     268.31
_chemical_melting_point     ?
_symmetry_cell_setting     monoclinic
_symmetry_space_group_name_H-M     'P 21/c'
_symmetry_space_group_name_Hall     '-P 2ybc'
loop_
    _symmetry_equiv_pos_as_xyz
    'x, y, z'
    '-x, y+1/2, -z+1/2'
    '-x, -y, -z'
    'x, -y-1/2, z-1/2'
_cell_length_a     7.671(4)
_cell_length_b     13.174(7)
_cell_length_c     13.807(7)
_cell_angle_alpha     90.00
_cell_angle_beta     102.680(7)
_cell_angle_gamma     90.00
_cell_volume     1361.3(12)
_cell_formula_units_Z     4
_cell_measurement_reflns_used     4261
_cell_measurement_theta_min     3.02
_cell_measurement_theta_max     28.15
_cell_measurement_temperature     273(2)
_exptl_crystal_description     block
_exptl_crystal_colour     colourless
_exptl_crystal_size_max     0.32
_exptl_crystal_size_mid     0.28
_exptl_crystal_size_min     0.26
_exptl_crystal_density_diffrn     1.309
_exptl_crystal_density_meas     ?
_exptl_crystal_density_method     'not measured'
_exptl_crystal_F_000     568
_exptl_absorpt_coefficient_mu     0.088
_exptl_absorpt_correction_type     multi-scan
_exptl_absorpt_process_details     '(SADABS; Bruker, 2005)'
_exptl_absorpt_correction_T_min     0.9725
_exptl_absorpt_correction_T_max     0.9776
_exptl_special_details
;
;
_diffrn_ambient_temperature     273(2)
_diffrn_radiation_type     MoK\a
_diffrn_radiation_wavelength     0.71073
_diffrn_radiation_source     'fine-focus sealed tube'
_diffrn_radiation_monochromator     graphite
_diffrn_measurement_device_type     'Bruker SMART APEXII CCD area-detector'
_diffrn_measurement_method     'phi and omega scans'
_diffrn_detector_area_resol_mean     ?
_diffrn_reflns_number     6894
_diffrn_reflns_av_R_equivalents     0.0858
_diffrn_reflns_av_sigmaI/netI     0.0545
_diffrn_reflns_theta_min     2.16
_diffrn_reflns_theta_max     25.00
_diffrn_reflns_theta_full     25.00
_diffrn_measured_fraction_theta_max     0.997
_diffrn_measured_fraction_theta_full     0.997
_diffrn_reflns_limit_h_min     -5
_diffrn_reflns_limit_h_max     9
_diffrn_reflns_limit_k_min     -15
_diffrn_reflns_limit_k_max     14
_diffrn_reflns_limit_l_min     -16
_diffrn_reflns_limit_l_max     16
_diffrn_standards_number     ?
_diffrn_standards_interval_count     ?
_diffrn_standards_interval_time     ?
_diffrn_standards_decay_%     ?
_refine_special_details
;
Refinement of <i>F</i>^2^ against ALL reflections. The weighted <i>R</i>-factor
<i>wR</i> and goodness of fit <i>S</i> are based on <i>F</i>^2^, conventional
<i>R</i>-factors <i>R</i> are based on <i>F</i>, with <i>F</i> set to zero for
negative <i>F</i>^2^. The threshold expression of <i>F</i>^2^ >
\s(<i>F</i>^2^) is used only for calculating <i>R</i>-factors(gt) <i>etc</i>.
and is not relevant to the choice of reflections for refinement.
<i>R</i>-factors based on <i>F</i>^2^ are statistically about twice as large
as those based on <i>F</i>, and <i>R</i>- factors based on ALL data will be
even larger.
;
_reflns_number_total     2389
_reflns_number_gt     2056
_reflns_threshold_expression     I>2sigma(I)
_refine_ls_structure_factor_coef     Fsqd
_refine_ls_matrix_type     full
_refine_ls_R_factor_all     0.0523
_refine_ls_R_factor_gt     0.0465
_refine_ls_wR_factor_gt     0.1273
_refine_ls_wR_factor_ref     0.1339
_refine_ls_goodness_of_fit_ref     1.054
_refine_ls_restrained_S_all     1.054
_refine_ls_number_reflns     2389
_refine_ls_number_parameters     184
_refine_ls_number_restraints     0
_refine_ls_hydrogen_treatment     constr
_refine_ls_weighting_scheme     calc
_refine_ls_weighting_details
         'calc w=1/[\s^2^(Fo^2^)+(0.0750P)^2^+0.2415P] where P=(Fo^2^+2Fc^2^)/3'
_atom_sites_solution_hydrogens     geom
_atom_sites_solution_primary     direct
_atom_sites_solution_secondary     difmap
_refine_ls_shift/su_max     0.052
_refine_ls_shift/su_mean     0.001
_refine_diff_density_max     0.226
_refine_diff_density_min     -0.259
_refine_ls_extinction_method     none
_refine_ls_extinction_coef     ?
loop_
    _atom_type_symbol
    _atom_type_description
    _atom_type_scat_dispersion_real
    _atom_type_scat_dispersion_imag
    _atom_type_scat_source
    'C' 'C' 0.0033 0.0016
                         'International Tables Vol C Tables 4.2.6.8 and 6.1.1.4'
    'H' 'H' 0.0000 0.0000
                         'International Tables Vol C Tables 4.2.6.8 and 6.1.1.4'
    'N' 'N' 0.0061 0.0033
                         'International Tables Vol C Tables 4.2.6.8 and 6.1.1.4'
    'O' 'O' 0.0106 0.0060
                         'International Tables Vol C Tables 4.2.6.8 and 6.1.1.4'
_computing_data_collection     'APEX2 (Bruker, 2005)'
_computing_cell_refinement     'SAINT (Bruker, 2005)'
_computing_data_reduction     'SAINT (Bruker, 2005)'
_computing_structure_solution     'SHELXS97 (Sheldrick, 2008)'
_computing_structure_refinement     'SHELXL97 (Sheldrick, 2008)'
_computing_molecular_graphics     'SHELXTL (Sheldrick, 2008)'
_computing_publication_material     'SHELXTL (Sheldrick, 2008)'
loop_
    _atom_site_type_symbol
    _atom_site_label
    _atom_site_fract_x
    _atom_site_fract_y
    _atom_site_fract_z
    _atom_site_U_iso_or_equiv
    _atom_site_adp_type
    _atom_site_calc_flag
    _atom_site_refinement_flags
    _atom_site_occupancy
    _atom_site_symmetry_multiplicity
    _atom_site_disorder_assembly
    _atom_site_disorder_group
    N N1 0.75792(18) -0.01609(10) 0.27023(9) 0.0440(4) Uani d . 1 1 . .
    N N2 0.72152(15) -0.05514(9) 0.10717(9) 0.0351(3) Uani d . 1 1 . .
    O O1 1.03253(17) 0.23943(10) -0.01104(10) 0.0594(4) Uani d . 1 1 . .
    O O2 0.80757(16) 0.30461(8) 0.04828(9) 0.0487(3) Uani d . 1 1 . .
    C C1 0.7586(4) 0.47805(16) 0.07813(19) 0.0802(7) Uani d . 1 1 . .
    H H1A 0.6335 0.4681 0.0505 0.120 Uiso calc R 1 1 . .
    H H1B 0.7907 0.5467 0.0664 0.120 Uiso calc R 1 1 . .
    H H1C 0.7830 0.4654 0.1483 0.120 Uiso calc R 1 1 . .
    C C2 0.8641(3) 0.40713(12) 0.03063(14) 0.0531(5) Uani d . 1 1 . .
    H H2A 0.8429 0.4204 -0.0401 0.064 Uiso calc R 1 1 . .
    H H2B 0.9906 0.4155 0.0590 0.064 Uiso calc R 1 1 . .
    C C3 0.9069(2) 0.22855(11) 0.02743(11) 0.0400(4) Uani d . 1 1 . .
    C C4 0.84263(19) 0.12847(11) 0.05743(10) 0.0365(4) Uani d . 1 1 . .
    C C5 0.78468(19) 0.05213(11) -0.01807(10) 0.0360(4) Uani d . 1 1 . .
    C C6 0.72718(19) -0.03754(12) 0.00956(10) 0.0373(4) Uani d . 1 1 . .
    H H6 0.6910 -0.0881 -0.0376 0.045 Uiso calc R 1 1 . .
    C C7 0.77753(19) 0.01635(11) 0.18186(10) 0.0358(3) Uani d . 1 1 . .
    C C8 0.84377(19) 0.11132(11) 0.15597(11) 0.0376(4) Uani d . 1 1 . .
    C C9 0.9153(2) 0.18433(13) 0.23890(12) 0.0505(4) Uani d . 1 1 . .
    H H9A 1.0014 0.2284 0.2196 0.076 Uiso calc R 1 1 . .
    H H9B 0.9714 0.1471 0.2972 0.076 Uiso calc R 1 1 . .
    H H9C 0.8189 0.2241 0.2529 0.076 Uiso calc R 1 1 . .
    C C10 0.7900(2) 0.07044(13) -0.12539(11) 0.0460(4) Uani d . 1 1 . .
    H H10A 0.7427 0.0123 -0.1643 0.069 Uiso calc R 1 1 . .
    H H10B 0.9113 0.0816 -0.1306 0.069 Uiso calc R 1 1 . .
    H H10C 0.7194 0.1291 -0.1495 0.069 Uiso calc R 1 1 . .
    C C11 0.66408(19) -0.13957(11) 0.15187(11) 0.0377(4) Uani d . 1 1 . .
    C C12 0.6866(2) -0.11231(12) 0.25233(11) 0.0410(4) Uani d . 1 1 . .
    C C13 0.6335(2) -0.18090(14) 0.31784(13) 0.0527(5) Uani d . 1 1 . .
    H H13 0.6463 -0.1652 0.3847 0.063 Uiso calc R 1 1 . .
    C C14 0.5616(2) -0.27222(14) 0.28027(14) 0.0566(5) Uani d . 1 1 . .
    H H14 0.5252 -0.3183 0.3229 0.068 Uiso calc R 1 1 . .
    C C15 0.5415(2) -0.29809(13) 0.17999(14) 0.0551(5) Uani d . 1 1 . .
    H H15 0.4928 -0.3607 0.1577 0.066 Uiso calc R 1 1 . .
    C C16 0.5929(2) -0.23193(12) 0.11366(13) 0.0473(4) Uani d . 1 1 . .
    H H16 0.5805 -0.2484 0.0470 0.057 Uiso calc R 1 1 . .
loop_
    _atom_site_aniso_label
    _atom_site_aniso_U_11
    _atom_site_aniso_U_22
    _atom_site_aniso_U_33
    _atom_site_aniso_U_12
    _atom_site_aniso_U_13
    _atom_site_aniso_U_23
    N1 0.0471(8) 0.0517(8) 0.0327(7) -0.0038(6) 0.0078(5) 0.0015(6)
    N2 0.0331(6) 0.0393(7) 0.0329(6) 0.0012(5) 0.0070(5) -0.0004(5)
    O1 0.0582(8) 0.0569(7) 0.0723(9) -0.0017(6) 0.0340(7) 0.0058(6)
    O2 0.0493(7) 0.0397(6) 0.0601(7) 0.0010(5) 0.0186(5) 0.0031(5)
    C1 0.0948(17) 0.0504(11) 0.1022(18) 0.0057(11) 0.0363(14) -0.0058(11)
    C2 0.0638(11) 0.0409(9) 0.0546(10) -0.0031(8) 0.0126(8) 0.0046(8)
    C3 0.0396(8) 0.0440(9) 0.0363(8) 0.0011(7) 0.0080(6) 0.0016(6)
    C4 0.0319(7) 0.0413(8) 0.0366(8) 0.0036(6) 0.0085(6) 0.0005(6)
    C5 0.0321(7) 0.0438(8) 0.0324(7) 0.0057(6) 0.0074(6) 0.0000(6)
    C6 0.0366(8) 0.0432(8) 0.0314(7) 0.0027(6) 0.0055(6) -0.0043(6)
    C7 0.0333(7) 0.0421(8) 0.0318(7) 0.0019(6) 0.0064(6) -0.0017(6)
    C8 0.0355(8) 0.0409(8) 0.0360(8) 0.0017(6) 0.0069(6) -0.0024(6)
    C9 0.0584(10) 0.0523(10) 0.0397(9) -0.0096(8) 0.0084(7) -0.0069(7)
    C10 0.0473(9) 0.0566(10) 0.0345(8) 0.0042(7) 0.0097(7) 0.0030(7)
    C11 0.0311(7) 0.0401(8) 0.0419(8) 0.0032(6) 0.0081(6) 0.0046(6)
    C12 0.0352(8) 0.0488(9) 0.0380(8) 0.0030(6) 0.0057(6) 0.0067(6)
    C13 0.0480(10) 0.0654(11) 0.0432(9) -0.0023(8) 0.0067(7) 0.0143(8)
    C14 0.0476(10) 0.0582(11) 0.0622(11) -0.0028(8) 0.0085(8) 0.0237(9)
    C15 0.0480(10) 0.0450(9) 0.0711(12) -0.0029(7) 0.0105(8) 0.0066(8)
    C16 0.0449(9) 0.0444(9) 0.0534(10) -0.0003(7) 0.0124(7) -0.0015(7)
_geom_special_details
;
All e.s.d.'s (except the e.s.d. in the dihedral angle between two l.s. planes)
are estimated using the full covariance matrix. The cell e.s.d.'s are taken
into account individually in the estimation of e.s.d.'s in distances, angles
and torsion angles; correlations between e.s.d.'s in cell parameters are only
used when they are defined by crystal symmetry. An approximate (isotropic)
treatment of cell e.s.d.'s is used for estimating e.s.d.'s involving l.s.
planes.
;
loop_
    _geom_bond_atom_site_label_1
    _geom_bond_atom_site_label_2
    _geom_bond_site_symmetry_2
    _geom_bond_distance
    _geom_bond_publ_flag
    N1 C7 . 1.332(2) ?
    N1 C12 . 1.381(2) ?
    N2 C6 . 1.3775(19) ?
    N2 C11 . 1.3899(19) ?
    N2 C7 . 1.393(2) ?
    O1 C3 . 1.2065(19) ?
    O2 C3 . 1.3283(19) ?
    O2 C2 . 1.455(2) ?
    C1 C2 . 1.480(3) ?
    C1 H1A . 0.9600 ?
    C1 H1B . 0.9600 ?
    C1 H1C . 0.9600 ?
    C2 H2A . 0.9700 ?
    C2 H2B . 0.9700 ?
    C3 C4 . 1.498(2) ?
    C4 C8 . 1.377(2) ?
    C4 C5 . 1.446(2) ?
    C5 C6 . 1.345(2) ?
    C5 C10 . 1.511(2) ?
    C6 H6 . 0.9300 ?
    C7 C8 . 1.425(2) ?
    C8 C9 . 1.504(2) ?
    C9 H9A . 0.9600 ?
    C9 H9B . 0.9600 ?
    C9 H9C . 0.9600 ?
    C10 H10A . 0.9600 ?
    C10 H10B . 0.9600 ?
    C10 H10C . 0.9600 ?
    C11 C16 . 1.389(2) ?
    C11 C12 . 1.406(2) ?
    C12 C13 . 1.401(2) ?
    C13 C14 . 1.377(3) ?
    C13 H13 . 0.9300 ?
    C14 C15 . 1.401(3) ?
    C14 H14 . 0.9300 ?
    C15 C16 . 1.383(2) ?
    C15 H15 . 0.9300 ?
    C16 H16 . 0.9300 ?
loop_
    _geom_angle_atom_site_label_1
    _geom_angle_atom_site_label_2
    _geom_angle_atom_site_label_3
    _geom_angle_site_symmetry_1
    _geom_angle_site_symmetry_3
    _geom_angle
    _geom_angle_publ_flag
    C7 N1 C12 . . 104.51(12) ?
    C6 N2 C11 . . 130.57(13) ?
    C6 N2 C7 . . 122.66(13) ?
    C11 N2 C7 . . 106.78(12) ?
    C3 O2 C2 . . 117.24(13) ?
    C2 C1 H1A . . 109.5 ?
    C2 C1 H1B . . 109.5 ?
    H1A C1 H1B . . 109.5 ?
    C2 C1 H1C . . 109.5 ?
    H1A C1 H1C . . 109.5 ?
    H1B C1 H1C . . 109.5 ?
    O2 C2 C1 . . 107.44(15) ?
    O2 C2 H2A . . 110.2 ?
    C1 C2 H2A . . 110.2 ?
    O2 C2 H2B . . 110.2 ?
    C1 C2 H2B . . 110.2 ?
    H2A C2 H2B . . 108.5 ?
    O1 C3 O2 . . 123.88(14) ?
    O1 C3 C4 . . 124.72(14) ?
    O2 C3 C4 . . 111.39(13) ?
    C8 C4 C5 . . 122.15(14) ?
    C8 C4 C3 . . 119.11(13) ?
    C5 C4 C3 . . 118.72(13) ?
    C6 C5 C4 . . 118.31(14) ?
    C6 C5 C10 . . 119.97(14) ?
    C4 C5 C10 . . 121.71(14) ?
    C5 C6 N2 . . 120.53(13) ?
    C5 C6 H6 . . 119.7 ?
    N2 C6 H6 . . 119.7 ?
    N1 C7 N2 . . 112.50(13) ?
    N1 C7 C8 . . 129.02(14) ?
    N2 C7 C8 . . 118.48(13) ?
    C4 C8 C7 . . 117.80(13) ?
    C4 C8 C9 . . 124.71(14) ?
    C7 C8 C9 . . 117.46(13) ?
    C8 C9 H9A . . 109.5 ?
    C8 C9 H9B . . 109.5 ?
    H9A C9 H9B . . 109.5 ?
    C8 C9 H9C . . 109.5 ?
    H9A C9 H9C . . 109.5 ?
    H9B C9 H9C . . 109.5 ?
    C5 C10 H10A . . 109.5 ?
    C5 C10 H10B . . 109.5 ?
    H10A C10 H10B . . 109.5 ?
    C5 C10 H10C . . 109.5 ?
    H10A C10 H10C . . 109.5 ?
    H10B C10 H10C . . 109.5 ?
    C16 C11 N2 . . 131.97(15) ?
    C16 C11 C12 . . 123.44(14) ?
    N2 C11 C12 . . 104.56(13) ?
    N1 C12 C13 . . 129.53(15) ?
    N1 C12 C11 . . 111.65(13) ?
    C13 C12 C11 . . 118.81(15) ?
    C14 C13 C12 . . 118.01(17) ?
    C14 C13 H13 . . 121.0 ?
    C12 C13 H13 . . 121.0 ?
    C13 C14 C15 . . 122.22(16) ?
    C13 C14 H14 . . 118.9 ?
    C15 C14 H14 . . 118.9 ?
    C16 C15 C14 . . 121.04(17) ?
    C16 C15 H15 . . 119.5 ?
    C14 C15 H15 . . 119.5 ?
    C15 C16 C11 . . 116.48(16) ?
    C15 C16 H16 . . 121.8 ?
    C11 C16 H16 . . 121.8 ?
data_global
_journal_date_recd_electronic     2012-09-12
_journal_date_accepted     2012-09-23
_journal_name_full     'Acta Crystallographica, Section E'
_journal_year     2012
_journal_volume     68
_journal_issue     10
_journal_page_first     o3032
_journal_page_last     o3032
_journal_paper_category     QO
_journal_paper_doi     10.1107/S1600536812040299
_journal_coeditor_code     RZ5006
_publ_contact_author_name     'Yan Qing Ge'
_publ_contact_author_address
;
School of Chemistry and Chemical Engineering
Taishan Medical University
Tai an 271016
People's Republic of China
;
_publ_contact_author_email     yqge@yahoo.cn
_publ_contact_author_fax     ?
_publ_contact_author_phone     ?
_publ_section_title
;
Ethyl 2,4-dimethylpyrido[1,2-<i>a</i>]benzimidazole-3-carboxylate
;
loop_
    _publ_author_name
    _publ_author_footnote
    _publ_author_address
    'Zhu, Ai Guo' .
;
School of Chemistry and Chemical Engineering
Taishan Medical University
Tai an 271016
People's Republic of China
;
    'Ma, Zhuo Ming' .
;
School of Chemistry and Chemical Engineering
Taishan Medical University
Tai an 271016
People's Republic of China
;
    'Li, Lin Jie' .
;
School of Chemistry and Chemical Engineering
Taishan Medical University
Tai an 271016
People's Republic of China
;
    'Wei, Tian Tian' .
;
School of Chemistry and Chemical Engineering
Taishan Medical University
Tai an 271016
People's Republic of China
;
    'Ge, Yan Qing' .
;
School of Chemistry and Chemical Engineering
Taishan Medical University
Tai an 271016
People's Republic of China
;
