# Supplementary material for: Ethyl 2,4-dimethyl­pyrido[1,2-a]benz­imidazole-3-carboxyl­ate
Source: Acta Crystallogr Sect E Struct Rep Online. 2012 Sep 29;68(Pt 10):o3032. doi: 10.1107/S1600536812040299 (PMC3470386; doi:10.1107/S1600536812040299)
Supplement: Supplementary file 2 [file e-68-o3032-Isup2.hkl]

# 
# h,k,l, Fc-squared, Fo-squared, sigma(Fo-squared) and status flag 
# 
data_I
_shelx_title ' 123 in P2(1)/c' 
_shelx_refln_list_code          4 
_shelx_F_calc_maximum      170.51 
_exptl_crystal_F_000       568.00 
_reflns_d_resolution_high  0.8409 
 
loop_ 
 _symmetry_equiv_pos_as_xyz 
 'x, y, z' 
 '-x, y+1/2, -z+1/2' 
 '-x, -y, -z' 
 'x, -y-1/2, z-1/2' 
 
_cell_length_a     7.6710 
_cell_length_b    13.1743 
_cell_length_c    13.8072 
_cell_angle_alpha  90.000 
_cell_angle_beta  102.680 
_cell_angle_gamma  90.000 
 
_shelx_F_squared_multiplier     1.000 
 
loop_ 
 _refln_index_h 
 _refln_index_k 
 _refln_index_l 
 _refln_F_squared_calc 
 _refln_F_squared_meas 
 _refln_F_squared_sigma 
 _refln_observed_status 
   1   0   0     1028.86      991.91      8.93 o 
   2   0   0    11327.37    11121.97   1159.63 o 
   3   0   0      724.00      826.45      4.78 o 
   4   0   0      406.87      336.59      2.80 o 
   5   0   0      177.98      153.42      3.92 o 
   6   0   0       24.88       24.87      2.09 o 
   7   0   0        0.43        0.41      1.10 o 
   8   0   0       19.13       22.83      2.56 o 
   1   1   0      257.54      246.35      9.19 o 
   2   1   0    23791.82    18789.58   2226.56 o 
   3   1   0      727.77      768.50     26.59 o 
   4   1   0      431.48      485.10     12.65 o 
   5   1   0      371.30      394.63     11.28 o 
   6   1   0       15.49       12.60      1.68 o 
   7   1   0       32.99       40.61      1.90 o 
   8   1   0       11.04       13.25      2.40 o 
   0   2   0       98.30      110.94      1.53 o 
   1   2   0      161.61      125.00      7.68 o 
   2   2   0    23403.51    18525.70   1114.89 o 
   3   2   0      122.35      110.28      4.55 o 
   4   2   0     2128.18     2183.11     88.76 o 
   5   2   0       26.47       17.18      1.09 o 
   6   2   0       58.94       53.31      4.03 o 
   7   2   0        0.78        0.75      0.85 o 
   8   2   0       74.94       79.11      2.84 o 
   1   3   0      676.23      657.97     38.16 o 
   2   3   0      670.85      623.29     36.32 o 
   3   3   0     1642.63     1541.13     78.54 o 
   4   3   0     2594.83     2659.63    118.49 o 
   5   3   0       11.92       12.65      1.21 o 
   6   3   0      187.20      191.28      8.85 o 
   7   3   0       34.17       39.22      2.45 o 
   8   3   0       10.88       10.92      1.50 o 
   0   4   0     3285.63     2969.64     12.08 o 
   1   4   0        6.16        6.88      0.33 o 
   2   4   0       65.71       73.12      3.30 o 
   3   4   0        6.12        9.23      1.93 o 
   4   4   0     1812.50     1787.30     87.08 o 
   5   4   0      300.73      283.44     15.74 o 
   6   4   0     1147.11     1142.07     73.31 o 
   7   4   0       32.12       38.14      1.97 o 
   8   4   0       17.53       13.08      1.60 o 
   1   5   0        0.33       -0.05      0.16 o 
   2   5   0        3.73        0.18      0.25 o 
   3   5   0      155.25      135.50      6.69 o 
   4   5   0        3.57        0.06      0.30 o 
   5   5   0      269.74      253.91     17.61 o 
   6   5   0      187.04      193.66     17.96 o 
   7   5   0        0.02        0.74      0.93 o 
   8   5   0      415.57      403.94     12.63 o 
   0   6   0      311.14      248.15      2.79 o 
   1   6   0      384.38      326.94     14.53 o 
   2   6   0      687.47      705.16     26.56 o 
   3   6   0        0.05        0.59      0.85 o 
   4   6   0       44.17       39.44      2.14 o 
   5   6   0        0.62        1.08      0.53 o 
   6   6   0        3.89        2.62      0.92 o 
   7   6   0      133.34      126.84     10.23 o 
   8   6   0       18.52       15.06      1.68 o 
   1   7   0        0.07       -0.20      0.32 o 
   2   7   0       12.00       23.07      0.88 o 
   3   7   0        0.78        3.12      1.61 o 
   4   7   0        1.54        2.25      0.45 o 
   5   7   0      141.67      123.83      4.91 o 
   6   7   0      231.96      244.47     24.49 o 
   7   7   0       30.50       34.11      3.70 o 
   0   8   0       31.76       31.90      1.80 o 
   1   8   0       38.62       28.08      1.25 o 
   2   8   0       91.10       96.91      3.45 o 
   3   8   0       83.47       85.71      2.78 o 
   4   8   0       37.93       39.41      1.74 o 
   5   8   0        1.27        1.42      0.61 o 
   6   8   0       30.10       29.74      2.36 o 
   7   8   0       41.96       37.04      3.56 o 
   1   9   0      305.50      286.57      3.08 o 
   2   9   0       48.76       48.76      1.41 o 
   3   9   0        0.13       -0.60      0.42 o 
   4   9   0       23.73       23.01      1.31 o 
   5   9   0        0.09       -0.26      0.56 o 
   6   9   0        9.49        6.35      1.13 o 
   7   9   0        2.60        1.52      1.00 o 
   0  10   0       16.57       12.88      1.02 o 
   1  10   0        5.79        5.19      0.55 o 
   2  10   0        2.23        1.12      0.39 o 
   3  10   0      338.99      343.45      7.62 o 
   4  10   0       48.97       47.60      2.40 o 
   5  10   0        1.16        1.05      0.66 o 
   6  10   0       16.17       15.11      2.34 o 
   1  11   0       77.73       68.31      1.80 o 
   2  11   0      106.15      100.21      1.87 o 
   3  11   0        2.42        1.09      0.45 o 
   4  11   0       13.38       11.69      0.88 o 
   5  11   0       26.50       25.27      1.39 o 
   6  11   0        9.23        8.02      1.35 o 
   0  12   0      114.69      117.43      2.93 o 
   1  12   0       30.17       33.63      1.42 o 
   2  12   0      103.55      104.71      2.32 o 
   3  12   0       18.65       18.25      1.00 o 
   4  12   0        4.67        3.90      0.61 o 
   5  12   0       12.74       13.10      1.69 o 
   1  13   0        8.85       10.30      0.97 o 
   2  13   0        6.71        6.86      0.89 o 
   3  13   0        0.31       -0.29      0.50 o 
   4  13   0       11.68       14.15      0.91 o 
   0  14   0       23.08       27.60      2.43 o 
   1  14   0       17.19       19.21      1.22 o 
   2  14   0        2.13        1.59      0.69 o 
   3  14   0        4.07        6.60      0.98 o 
   1  15   0        2.37        2.97      0.77 o 
   2  15   0       10.40       14.23      1.25 o 
  -8   1   1        6.62        8.44      1.27 o 
  -7   1   1        7.72       11.26      1.20 o 
  -6   1   1        0.29       -0.17      0.56 o 
  -5   1   1        0.17        0.34      0.74 o 
  -4   1   1        0.42        0.65      0.31 o 
  -3   1   1      413.28      439.93     18.21 o 
  -2   1   1     1423.24     1377.29     71.27 o 
  -1   1   1     4590.85     3843.21    182.19 o 
   0   1   1     3617.85     2717.83    104.54 o 
   1   1   1     4671.49     4099.99    373.99 o 
   2   1   1     2895.61     2907.54     88.27 o 
   3   1   1      135.67      204.42      7.18 o 
   4   1   1      919.37      919.18     23.09 o 
   5   1   1       19.69       20.00      0.88 o 
   6   1   1       20.58       22.50      1.43 o 
   7   1   1        0.11       -0.12      0.76 o 
   8   1   1        0.30        0.70      0.98 o 
  -8   2   1        2.81        3.22      1.10 o 
  -7   2   1       39.94       42.41      2.03 o 
  -6   2   1        3.02        2.34      1.44 o 
  -5   2   1        6.71        8.38      0.85 o 
  -4   2   1      392.18      438.31     18.07 o 
  -3   2   1     1321.02     1419.73     58.38 o 
  -2   2   1     5760.56     5088.14    285.42 o 
  -1   2   1      481.30      448.97     26.55 o 
   0   2   1     1022.98      873.45     70.49 o 
   1   2   1     1566.37     1520.18    107.15 o 
   2   2   1     1103.29      988.60     58.66 o 
   3   2   1     2441.41     2620.81    101.83 o 
   4   2   1      169.88      174.75      5.50 o 
   5   2   1       29.55       30.93      0.88 o 
   6   2   1       94.14      101.79      2.71 o 
   7   2   1       14.72       12.50      1.29 o 
   8   2   1       10.17       11.07      1.44 o 
  -8   3   1        0.36       -0.77      0.85 o 
  -7   3   1        0.08       -0.74      0.72 o 
  -6   3   1        1.00        1.69      0.82 o 
  -5   3   1      378.00      425.62     21.35 o 
  -4   3   1     1822.11     1751.73     63.24 o 
  -3   3   1      463.66      461.62     22.83 o 
  -2   3   1      923.87      874.82     53.74 o 
  -1   3   1        0.30        0.30      0.11 o 
   0   3   1      236.08      209.61     12.25 o 
   1   3   1      604.48      541.50     26.21 o 
   2   3   1      495.20      450.36     25.95 o 
   3   3   1     1249.75     1241.63     62.06 o 
   4   3   1       37.12       34.08      2.04 o 
   5   3   1      936.61     1016.30     46.81 o 
   6   3   1       40.42       31.98      2.24 o 
   7   3   1       47.37       43.30      2.06 o 
   8   3   1        1.20       -0.56      1.00 o 
  -8   4   1       13.50       12.39      1.70 o 
  -7   4   1       17.45       21.69      3.00 o 
  -6   4   1     1151.88     1144.96     71.65 o 
  -5   4   1      124.68      121.91      7.65 o 
  -4   4   1     2491.25     2386.37    110.98 o 
  -3   4   1        6.47        4.95      0.41 o 
  -2   4   1      259.65      270.24     15.84 o 
  -1   4   1       35.59       22.07      1.53 o 
   0   4   1     2459.00     2085.00     99.78 o 
   1   4   1       46.12       49.84      2.28 o 
   2   4   1      524.80      550.67     32.05 o 
   3   4   1      354.05      358.98     17.93 o 
   4   4   1       75.11      101.56      5.75 o 
   5   4   1      191.71      198.64      7.93 o 
   6   4   1      129.87      130.15      9.13 o 
   7   4   1      123.29      120.38      8.51 o 
   8   4   1       92.29       89.72      5.18 o 
  -8   5   1       86.42       80.01      5.98 o 
  -7   5   1      321.70      337.72     19.43 o 
  -6   5   1      691.67      689.39     56.70 o 
  -5   5   1      342.57      360.56     23.85 o 
  -4   5   1      115.03      109.86      5.45 o 
  -3   5   1      513.37      527.13     33.40 o 
  -2   5   1      396.87      443.38     22.75 o 
  -1   5   1       27.44       28.29      1.31 o 
   0   5   1      427.04      423.38     20.68 o 
   1   5   1      225.98      190.62      8.19 o 
   2   5   1     1789.37     1820.48     89.23 o 
   3   5   1      122.59      104.57      6.40 o 
   4   5   1        6.14        5.88      0.50 o 
   5   5   1       14.25       14.82      0.75 o 
   6   5   1       16.89       12.18      1.21 o 
   7   5   1      140.52      133.66      9.07 o 
   8   5   1        0.79        2.05      1.23 o 
  -8   6   1      487.44      464.64     28.82 o 
  -7   6   1       29.65       31.48      2.93 o 
  -6   6   1       42.52       36.01      2.56 o 
  -5   6   1      145.24      143.67      6.76 o 
  -4   6   1        4.05        5.60      0.49 o 
  -3   6   1      501.94      525.23     32.50 o 
  -2   6   1      403.14      384.99     20.05 o 
  -1   6   1     1802.35     1677.64     46.06 o 
   0   6   1        2.18        4.66      0.43 o 
   1   6   1      109.85      106.82      3.25 o 
   2   6   1      726.37      754.87     26.90 o 
   3   6   1        7.54        4.80      0.45 o 
   4   6   1       46.86       50.21      2.30 o 
   5   6   1      115.50      113.57      5.32 o 
   6   6   1       17.01       15.03      2.78 o 
   7   6   1        0.26        0.77      1.25 o 
   8   6   1       80.03       85.53      3.11 o 
  -8   7   1       39.16       35.22      2.71 o 
  -7   7   1       17.27       16.81      1.62 o 
  -6   7   1      129.03      136.69     16.50 o 
  -5   7   1        4.10        3.83      0.65 o 
  -4   7   1        2.24        2.59      0.44 o 
  -3   7   1       71.17       65.75      2.24 o 
  -2   7   1        3.66        4.15      0.36 o 
  -1   7   1      651.41      663.26     14.88 o 
   0   7   1       98.80       69.35      3.61 o 
   1   7   1      514.66      609.68     25.78 o 
   2   7   1        8.91       13.33      0.74 o 
   3   7   1      266.86      276.78     10.84 o 
   4   7   1      510.98      506.20     21.08 o 
   5   7   1       13.50       14.10      0.83 o 
   6   7   1      222.04      230.98     22.06 o 
   7   7   1       62.58       60.88      4.78 o 
  -7   8   1        0.17        0.11      0.88 o 
  -6   8   1       65.32       68.52      7.54 o 
  -5   8   1        1.83        1.61      0.62 o 
  -4   8   1      167.42      165.69      7.21 o 
  -3   8   1      102.11       95.88      3.21 o 
  -2   8   1       48.28       50.79      2.05 o 
  -1   8   1       50.02       56.41      1.15 o 
   0   8   1      214.45      196.98      9.43 o 
   1   8   1      119.66      128.70      2.89 o 
   2   8   1       15.35       18.81      0.90 o 
   3   8   1       27.10       27.72      1.08 o 
   4   8   1       76.24       74.33      3.92 o 
   5   8   1       29.64       28.20      1.67 o 
   6   8   1       42.43       38.10      3.09 o 
   7   8   1       11.14       10.44      1.44 o 
  -7   9   1        0.00       -1.28      0.85 o 
  -6   9   1        0.93        2.10      1.15 o 
  -5   9   1       51.14       52.30      3.00 o 
  -4   9   1       94.32       92.12      4.53 o 
  -3   9   1      108.01      111.19      3.84 o 
  -2   9   1      115.81      111.32      2.90 o 
  -1   9   1       19.32       18.57      0.78 o 
   0   9   1        1.51        2.67      0.39 o 
   1   9   1      265.54      267.11     17.11 o 
   2   9   1      711.24      695.41     18.31 o 
   3   9   1       63.96       68.47      4.44 o 
   4   9   1      282.00      273.87     12.11 o 
   5   9   1        7.49        7.20      0.87 o 
   6   9   1       26.38       23.88      1.74 o 
   7   9   1        2.91        1.61      1.00 o 
  -6  10   1        6.67        5.77      1.10 o 
  -5  10   1        0.65        0.60      0.49 o 
  -4  10   1       22.97       18.93      0.95 o 
  -3  10   1       70.57       66.72      2.03 o 
  -2  10   1      298.04      289.58      7.35 o 
  -1  10   1        0.00        0.78      0.37 o 
   0  10   1        9.34        5.78      0.57 o 
   1  10   1        0.56        0.12      0.54 o 
   2  10   1      213.03      216.73      4.77 o 
   3  10   1      196.13      219.61      6.24 o 
   4  10   1        1.03        0.54      0.54 o 
   5  10   1      173.19      167.60      9.68 o 
   6  10   1       50.22       50.34      3.91 o 
  -6  11   1        0.61       -0.60      0.82 o 
  -5  11   1       20.02       17.59      1.03 o 
  -4  11   1       11.90        9.10      0.71 o 
  -3  11   1        0.02       -0.25      0.42 o 
  -2  11   1       38.43       29.99      1.12 o 
  -1  11   1       29.57       38.28      1.22 o 
   0  11   1     1240.36     1159.65     20.89 o 
   1  11   1       58.72       53.55      2.48 o 
   2  11   1       86.17       88.91      3.37 o 
   3  11   1       14.51       14.36      1.08 o 
   4  11   1        1.05        0.28      0.53 o 
   5  11   1       19.04       20.70      1.34 o 
   6  11   1        7.81       12.54      2.23 o 
  -5  12   1        1.48        0.85      0.58 o 
  -4  12   1        9.32        9.35      0.75 o 
  -3  12   1        6.77        6.65      0.74 o 
  -2  12   1      167.09      160.15      2.82 o 
  -1  12   1        5.01        3.95      0.65 o 
   0  12   1       16.46       15.74      1.07 o 
   1  12   1       58.26       65.57      1.86 o 
   2  12   1      167.05      158.22      8.96 o 
   3  12   1       38.10       45.51      1.65 o 
   4  12   1       34.07       33.51      1.52 o 
   5  12   1        0.03       -0.40      0.65 o 
  -5  13   1        0.40       -0.05      0.60 o 
  -4  13   1        0.02        0.66      0.52 o 
  -3  13   1        1.48        2.77      0.65 o 
  -2  13   1       66.21       67.53      1.99 o 
  -1  13   1       19.68       18.21      1.15 o 
   0  13   1       51.52       51.39      1.75 o 
   1  13   1        9.46        8.43      0.92 o 
   2  13   1        7.30        7.11      0.89 o 
   3  13   1        0.07        0.25      0.53 o 
   4  13   1       12.62       12.58      0.90 o 
  -4  14   1       46.74       61.60      2.65 o 
  -3  14   1        1.34        1.34      0.72 o 
  -2  14   1       23.80       29.41      1.47 o 
  -1  14   1        4.89        4.33      0.99 o 
   0  14   1        0.09       -0.25      0.54 o 
   1  14   1        0.67        0.60      0.60 o 
   2  14   1        5.66        3.95      0.84 o 
   3  14   1       51.92       65.09      2.18 o 
  -2  15   1        8.75       12.76      2.45 o 
  -1  15   1        0.74        0.07      0.77 o 
   0  15   1       10.32        9.44      1.04 o 
   1  15   1        0.55        0.32      0.61 o 
   2  15   1       17.38       19.81      2.28 o 
  -9   0   2       60.41       59.36      3.90 o 
  -8   0   2       24.09       28.22      2.64 o 
  -7   0   2        0.01       -1.02      0.95 o 
  -6   0   2      222.17      238.62      5.30 o 
  -3   0   2      381.00      374.98      4.44 o 
  -2   0   2     1544.11     1653.85      8.05 o 
  -1   0   2        0.13        0.32      0.16 o 
   0   0   2      774.11      745.69      4.49 o 
   1   0   2    29073.05    24574.35    215.65 o 
   2   0   2        2.18        3.48      0.36 o 
   3   0   2      287.70      277.47      3.75 o 
   4   0   2       27.73       13.67      0.83 o 
   5   0   2       33.84       41.52      1.40 o 
   6   0   2       54.95       53.45      2.77 o 
   8   0   2       74.16       66.82      3.83 o 
  -9   1   2       34.50       34.40      2.24 o 
  -8   1   2       45.51       48.05      2.25 o 
  -7   1   2       10.00       12.60      1.28 o 
  -6   1   2        1.58        0.26      0.62 o 
  -5   1   2      108.85      106.12      3.06 o 
  -4   1   2     2095.67     2148.53    103.79 o 
  -3   1   2      562.50      680.51     37.32 o 
  -2   1   2      723.29      806.98     58.62 o 
  -1   1   2    10524.75     7272.54   1723.12 o 
   0   1   2        6.62        9.00      0.51 o 
   1   1   2      175.62      188.62      4.80 o 
   2   1   2        1.36        1.33      0.51 o 
   3   1   2      501.60      523.29     12.06 o 
   4   1   2      131.19      131.71      1.49 o 
   5   1   2      176.40      168.00      4.65 o 
   6   1   2      139.78      143.45      3.09 o 
   7   1   2       17.90       18.46      1.51 o 
   8   1   2       59.30       63.02      3.19 o 
  -9   2   2       19.65       16.87      1.84 o 
  -8   2   2       10.79        9.85      1.34 o 
  -7   2   2      105.94      112.71      2.97 o 
  -6   2   2       10.29        8.61      1.00 o 
  -5   2   2      135.40      153.44     10.48 o 
  -4   2   2      462.43      520.32     19.20 o 
  -3   2   2      503.67      480.38     30.39 o 
  -2   2   2       49.46       41.13      1.87 o 
  -1   2   2     4268.85     3882.01    242.86 o 
   0   2   2       81.69       57.97      4.62 o 
   1   2   2     1843.32     1972.20    107.86 o 
   2   2   2       38.84       42.93      3.14 o 
   3   2   2      673.49      718.78     29.39 o 
   4   2   2       36.17       35.53      1.34 o 
   5   2   2       71.76       75.35      1.31 o 
   6   2   2       35.95       34.64      1.70 o 
   7   2   2       11.24       12.32      1.32 o 
   8   2   2        3.48        3.54      1.12 o 
  -8   3   2       25.23       26.97      1.85 o 
  -7   3   2      176.82      187.22     11.11 o 
  -6   3   2      163.61      185.54     15.74 o 
  -5   3   2        2.48        3.78      0.73 o 
  -4   3   2       12.19       13.02      0.52 o 
  -3   3   2      227.18      207.69      9.04 o 
  -2   3   2     2394.49     2363.78    101.73 o 
  -1   3   2      231.29      260.41     11.62 o 
   0   3   2       50.89       49.63      3.33 o 
   1   3   2      275.73      269.29     12.21 o 
   2   3   2       63.39       61.99      4.64 o 
   3   3   2      110.36      117.08      5.50 o 
   4   3   2      527.60      546.00     22.18 o 
   5   3   2      181.97      191.26      7.36 o 
   6   3   2       19.97       21.43      1.47 o 
   7   3   2        4.79        5.69      1.08 o 
   8   3   2        0.85        0.69      1.25 o 
  -8   4   2        1.36        2.16      1.07 o 
  -7   4   2       40.13       43.68      4.04 o 
  -6   4   2       17.57       18.02      1.45 o 
  -5   4   2      893.18      951.89     77.57 o 
  -4   4   2       19.49       18.57      1.49 o 
  -3   4   2     1882.26     1793.46    105.26 o 
  -2   4   2      623.84      578.01     26.03 o 
  -1   4   2      110.29      105.43      3.52 o 
   0   4   2      512.61      456.15     24.60 o 
   1   4   2      578.53      526.11     20.36 o 
   2   4   2       10.17       15.96      0.64 o 
   3   4   2      901.85      924.94     40.75 o 
   4   4   2        2.42        3.61      0.45 o 
   5   4   2       72.56       73.02      3.72 o 
   6   4   2       93.48       97.19      7.97 o 
   7   4   2       94.78       93.83      3.05 o 
   8   4   2       32.66       39.20      4.97 o 
  -8   5   2      120.31      129.24      5.16 o 
  -7   5   2      188.49      198.98     12.98 o 
  -6   5   2        5.50        6.32      1.04 o 
  -5   5   2        1.66        2.88      0.57 o 
  -4   5   2      181.03      213.58      9.39 o 
  -3   5   2      152.79      133.05      6.14 o 
  -2   5   2      665.87      610.94     23.03 o 
  -1   5   2       41.59       36.38      1.40 o 
   0   5   2      733.83      710.94     32.28 o 
   1   5   2       31.29       38.23      1.51 o 
   2   5   2       11.59       10.15      0.75 o 
   3   5   2        0.49        1.22      0.33 o 
   4   5   2      156.89      159.19      6.72 o 
   5   5   2      136.70      128.16      3.71 o 
   6   5   2        1.78        0.88      0.77 o 
   7   5   2        0.43       -0.89      0.78 o 
   8   5   2       52.78       65.25      2.92 o 
  -8   6   2       15.56       17.99      1.77 o 
  -7   6   2        2.79        1.98      1.02 o 
  -6   6   2        0.76        1.79      0.84 o 
  -5   6   2       17.16       21.69      1.43 o 
  -4   6   2       43.89       32.94      0.90 o 
  -3   6   2       83.00       86.59      1.95 o 
  -2   6   2      351.52      266.70      8.21 o 
  -1   6   2     1146.76     1085.36     42.93 o 
   0   6   2     2242.73     2259.11    127.54 o 
   1   6   2      482.58      537.15     17.12 o 
   2   6   2        8.15        8.08      0.58 o 
   3   6   2      388.91      368.43     19.04 o 
   4   6   2       69.21       68.03      2.13 o 
   5   6   2       16.74       16.65      0.97 o 
   6   6   2      125.31      141.57     15.25 o 
   7   6   2      115.45      112.22      8.94 o 
  -8   7   2        0.22        0.03      0.99 o 
  -7   7   2       40.54       41.11      2.21 o 
  -6   7   2      172.68      189.03     18.41 o 
  -5   7   2      217.69      201.03     16.04 o 
  -4   7   2      201.39      172.63      4.60 o 
  -3   7   2        5.61        5.88      0.53 o 
  -2   7   2       20.99       16.90      0.59 o 
  -1   7   2      118.16      145.84      6.20 o 
   0   7   2       16.87       10.73      0.81 o 
   1   7   2       29.72       34.28      1.28 o 
   2   7   2        0.11        1.31      0.40 o 
   3   7   2      203.16      194.86      9.79 o 
   4   7   2      210.18      195.39      9.20 o 
   5   7   2       45.91       40.85      1.80 o 
   6   7   2      329.84      333.77     38.88 o 
   7   7   2       99.94      113.15      9.91 o 
  -7   8   2        1.00        1.21      0.99 o 
  -6   8   2      105.79      102.65      8.11 o 
  -5   8   2       39.53       39.32      1.66 o 
  -4   8   2       41.88       39.45      1.92 o 
  -3   8   2        0.29        0.85      0.37 o 
  -2   8   2     1035.58      986.52     27.03 o 
  -1   8   2        1.83        1.39      0.38 o 
   0   8   2       66.30       80.34      5.91 o 
   1   8   2      514.14      527.31     12.96 o 
   2   8   2     1315.72     1361.72     37.01 o 
   3   8   2      124.61      125.76      5.39 o 
   4   8   2      276.40      270.13     12.12 o 
   5   8   2      220.62      215.56      8.42 o 
   6   8   2       49.81       52.37      6.76 o 
   7   8   2        2.43        2.30      1.09 o 
  -7   9   2       10.27       12.69      1.49 o 
  -6   9   2       53.48       52.94      7.10 o 
  -5   9   2        0.21       -0.46      0.44 o 
  -4   9   2      220.46      198.38      6.12 o 
  -3   9   2      153.24      145.44      3.95 o 
  -2   9   2       14.92       20.61      0.75 o 
  -1   9   2        5.38        5.64      0.56 o 
   0   9   2        0.34        0.53      0.45 o 
   1   9   2       70.12       81.72      4.27 o 
   2   9   2        4.11        2.67      0.59 o 
   3   9   2      146.00      134.41      3.68 o 
   4   9   2       15.92       15.52      0.92 o 
   5   9   2        8.22       10.69      0.86 o 
   6   9   2        3.90        3.61      1.03 o 
  -7  10   2        8.15        7.33      1.34 o 
  -6  10   2        6.73        7.27      1.22 o 
  -5  10   2        3.93        2.84      0.60 o 
  -4  10   2       20.57       18.58      0.94 o 
  -3  10   2       71.98       70.21      2.05 o 
  -2  10   2      126.26      108.25      1.76 o 
  -1  10   2        0.44        1.04      0.85 o 
   0  10   2      360.94      369.82     19.28 o 
   1  10   2        0.30        0.80      0.65 o 
   2  10   2      232.80      227.77      7.63 o 
   3  10   2       21.60       23.27      1.22 o 
   4  10   2      454.18      446.72     16.88 o 
   5  10   2        9.58       10.84      0.89 o 
   6  10   2       40.69       39.92      2.13 o 
  -6  11   2        0.06       -0.77      0.83 o 
  -5  11   2       68.38       71.26      2.69 o 
  -4  11   2       10.67       10.99      0.79 o 
  -3  11   2       44.50       45.30      1.35 o 
  -2  11   2      353.86      336.97      4.10 o 
  -1  11   2      264.04      253.73      4.95 o 
   0  11   2      437.45      426.19     32.48 o 
   1  11   2        1.46        2.61      0.94 o 
   2  11   2      227.65      236.99      5.12 o 
   3  11   2       32.31       39.81      1.53 o 
   4  11   2        1.42        1.79      0.71 o 
   5  11   2       12.95       11.78      1.13 o 
   6  11   2        2.70        2.15      1.02 o 
  -5  12   2       18.51       20.67      1.11 o 
  -4  12   2       36.41       40.26      2.09 o 
  -3  12   2        5.45        3.86      0.64 o 
  -2  12   2      141.74      145.15      2.76 o 
  -1  12   2       76.43       81.73      2.09 o 
   0  12   2       11.50       12.42      1.03 o 
   1  12   2      119.12      132.19      9.41 o 
   2  12   2      112.85      130.01      5.36 o 
   3  12   2       21.76       25.18      1.35 o 
   4  12   2        3.85        4.56      0.73 o 
   5  12   2        0.83        0.33      0.70 o 
  -5  13   2        6.41        8.92      1.07 o 
  -4  13   2       54.06       59.61      1.53 o 
  -3  13   2        0.85        1.17      0.64 o 
  -2  13   2      141.76      140.52      3.40 o 
  -1  13   2       31.05       30.41      1.41 o 
   0  13   2      227.28      220.18      3.43 o 
   1  13   2        1.72        2.32      0.67 o 
   2  13   2       27.12       29.39      2.46 o 
   3  13   2       19.79       24.98      1.39 o 
   4  13   2        1.55        2.78      0.70 o 
  -4  14   2       79.39       84.52      3.41 o 
  -3  14   2        6.85        5.35      1.16 o 
  -2  14   2       47.24       50.47      2.27 o 
  -1  14   2        6.59        8.30      0.97 o 
   0  14   2        2.20        3.30      0.78 o 
   1  14   2        0.78        3.90      2.28 o 
   2  14   2       27.20       24.74      1.39 o 
   3  14   2        2.90        2.49      0.68 o 
  -2  15   2        0.67       -0.34      0.84 o 
  -1  15   2        0.86        0.98      0.67 o 
   0  15   2        0.39        0.44      0.64 o 
   1  15   2        0.04        0.58      0.64 o 
   2  15   2       31.75       39.42      2.31 o 
  -9   1   3       18.40       19.70      3.23 o 
  -8   1   3       72.33       84.59      2.87 o 
  -7   1   3        6.28        5.84      1.05 o 
  -6   1   3       36.53       43.46      1.76 o 
  -5   1   3       55.40       52.37      1.67 o 
  -4   1   3       15.98       11.99      0.83 o 
  -3   1   3      114.38      161.52      8.56 o 
  -2   1   3     1029.00      983.16     44.73 o 
  -1   1   3     1357.98     1286.04     46.19 o 
   0   1   3      725.52      715.70     29.06 o 
   1   1   3     4687.70     4147.82    300.62 o 
   2   1   3        8.10       12.11      3.00 o 
   3   1   3      993.70     1054.88     23.81 o 
   4   1   3      224.13      238.80      6.02 o 
   5   1   3       96.36       90.97      1.46 o 
   6   1   3      282.65      287.82     12.93 o 
   7   1   3        5.48        5.61      1.06 o 
   8   1   3      110.91      107.83      4.71 o 
  -9   2   3       22.10       21.78      1.94 o 
  -8   2   3       11.23       11.59      1.44 o 
  -7   2   3       25.11       26.46      1.68 o 
  -6   2   3      115.94      130.51      5.57 o 
  -5   2   3       22.00       27.62      3.09 o 
  -4   2   3        9.57        7.78      0.71 o 
  -3   2   3        7.99        8.55      0.80 o 
  -2   2   3      470.94      440.50     18.34 o 
  -1   2   3     2081.27     1894.30     99.99 o 
   0   2   3     1714.53     1764.07    145.21 o 
   1   2   3      428.83      455.33     41.64 o 
   2   2   3      431.07      427.56     22.95 o 
   3   2   3       82.40       91.48      3.06 o 
   4   2   3      458.40      457.46     17.38 o 
   5   2   3       38.37       36.11      1.01 o 
   6   2   3       75.94       75.21      2.53 o 
   7   2   3       13.06       10.80      1.26 o 
   8   2   3        9.12        8.33      1.38 o 
  -8   3   3       15.51       20.52      1.76 o 
  -7   3   3        1.22        0.79      0.85 o 
  -6   3   3       31.91       49.44      5.05 o 
  -5   3   3       47.71       57.61      5.79 o 
  -4   3   3      335.12      304.30     11.80 o 
  -3   3   3      187.72      152.37      7.25 o 
  -2   3   3      989.11      894.90     37.43 o 
  -1   3   3      678.28      734.56     38.49 o 
   0   3   3       12.87       13.56      0.46 o 
   1   3   3       73.33       99.67      5.73 o 
   2   3   3      351.45      367.38     23.72 o 
   3   3   3       29.07       30.28      1.40 o 
   4   3   3      269.62      298.60     11.09 o 
   5   3   3       49.38       62.00      3.64 o 
   6   3   3        0.03        0.19      0.69 o 
   7   3   3       32.23       32.08      2.28 o 
   8   3   3        1.27        0.24      1.04 o 
  -8   4   3       80.08       80.10      2.93 o 
  -7   4   3       10.86       15.24      1.59 o 
  -6   4   3      108.63      119.73      8.00 o 
  -5   4   3       81.71       72.06      6.14 o 
  -4   4   3      255.27      259.18      8.67 o 
  -3   4   3       40.57       44.99      2.37 o 
  -2   4   3       99.68      108.21      4.83 o 
  -1   4   3       36.22       29.76      2.28 o 
   0   4   3       76.91       74.17      1.89 o 
   1   4   3        9.16       12.23      0.91 o 
   2   4   3      937.71     1054.55     41.96 o 
   3   4   3       59.96       54.88      4.00 o 
   4   4   3        5.57        6.17      0.53 o 
   5   4   3        1.92        1.27      0.44 o 
   6   4   3       24.91       29.10      2.93 o 
   7   4   3       28.86       30.89      1.87 o 
   8   4   3        2.59        2.52      1.10 o 
  -8   5   3        8.15        8.46      1.77 o 
  -7   5   3        0.79        0.26      0.86 o 
  -6   5   3      165.61      176.32     16.00 o 
  -5   5   3       98.36      108.61      9.55 o 
  -4   5   3      344.93      337.32     10.51 o 
  -3   5   3      319.11      303.46     14.92 o 
  -2   5   3     1351.09     1529.66     95.17 o 
  -1   5   3      909.72      957.64     41.43 o 
   0   5   3     1059.42     1075.45     28.13 o 
   1   5   3      322.80      324.79     10.43 o 
   2   5   3      278.63      294.84     11.97 o 
   3   5   3      412.56      423.77     20.64 o 
   4   5   3        1.40        2.04      0.43 o 
   5   5   3       99.08      103.16      4.57 o 
   6   5   3       18.76       18.91      3.78 o 
   7   5   3       36.58       37.73      3.06 o 
  -8   6   3       79.29       89.54      3.13 o 
  -7   6   3      161.13      162.71      9.30 o 
  -6   6   3       29.58       32.74      5.67 o 
  -5   6   3       62.28       57.81      2.76 o 
  -4   6   3       57.38       49.60      1.74 o 
  -3   6   3      353.15      349.01     22.77 o 
  -2   6   3     1066.94     1411.72    122.26 o 
  -1   6   3      198.89      174.15      6.63 o 
   0   6   3     3584.37     3481.35     89.72 o 
   1   6   3      291.96      292.73      9.46 o 
   2   6   3       45.96       46.08      1.67 o 
   3   6   3        1.75        2.11      0.40 o 
   4   6   3        4.65        5.45      0.57 o 
   5   6   3        0.06       -0.32      0.41 o 
   6   6   3        2.06        0.72      0.79 o 
   7   6   3        0.89        0.91      0.95 o 
  -8   7   3        6.12        6.61      1.31 o 
  -7   7   3        0.68        0.37      0.91 o 
  -6   7   3       51.20       58.89      6.26 o 
  -5   7   3      520.28      516.91     59.75 o 
  -4   7   3       18.59       19.19      0.92 o 
  -3   7   3      140.51      133.58      3.83 o 
  -2   7   3      682.82      728.23     31.21 o 
  -1   7   3       28.45       27.31      0.93 o 
   0   7   3       40.28       46.97      1.50 o 
   1   7   3        2.96        6.35      0.71 o 
   2   7   3      186.12      175.86      6.45 o 
   3   7   3       77.46       72.91      4.02 o 
   4   7   3       59.85       61.16      3.55 o 
   5   7   3       95.49      101.62      3.83 o 
   6   7   3       14.42       16.72      1.44 o 
   7   7   3      125.84      133.57     12.24 o 
  -7   8   3      153.21      158.83     13.78 o 
  -6   8   3        0.71        1.72      0.92 o 
  -5   8   3        1.73        1.69      0.57 o 
  -4   8   3       46.10       43.38      1.24 o 
  -3   8   3       56.91       52.39      1.87 o 
  -2   8   3      430.10      413.66     19.78 o 
  -1   8   3        0.18       -0.17      0.38 o 
   0   8   3       24.98       16.28      0.86 o 
   1   8   3       34.07       41.86      1.36 o 
   2   8   3        0.05        0.50      0.69 o 
   3   8   3      177.75      178.49      3.46 o 
   4   8   3        0.59        1.42      0.50 o 
   5   8   3      291.04      272.22     10.31 o 
   6   8   3        0.86        1.25      0.88 o 
   7   8   3       34.85       31.98      2.11 o 
  -7   9   3        1.30        4.27      1.22 o 
  -6   9   3       39.27       39.12      3.32 o 
  -5   9   3       66.46       57.89      4.65 o 
  -4   9   3      254.30      258.88      7.57 o 
  -3   9   3      181.22      168.66      3.77 o 
  -2   9   3       18.36       17.03      0.79 o 
  -1   9   3      148.42      123.42      7.07 o 
   0   9   3       70.13       69.99      3.28 o 
   1   9   3        0.20        0.64      0.55 o 
   2   9   3      263.14      288.67      8.10 o 
   3   9   3      571.35      571.95     15.56 o 
   4   9   3       52.56       51.74      2.63 o 
   5   9   3       60.76       58.82      2.99 o 
   6   9   3       10.74        9.10      1.32 o 
  -7  10   3        1.90        2.34      1.09 o 
  -6  10   3       12.34       13.78      1.46 o 
  -5  10   3      183.16      161.95      9.20 o 
  -4  10   3        9.35        8.22      0.65 o 
  -3  10   3       57.94       48.98      1.30 o 
  -2  10   3      153.12      157.33      5.77 o 
  -1  10   3      270.62      283.64      9.00 o 
   0  10   3       92.65      103.35      6.51 o 
   1  10   3      122.79      139.07      6.53 o 
   2  10   3       26.66       26.94      2.31 o 
   3  10   3      299.14      297.59     10.05 o 
   4  10   3        2.24        2.42      0.65 o 
   5  10   3        2.84        2.44      0.66 o 
   6  10   3        6.89        5.82      1.17 o 
  -6  11   3        0.84       -0.01      0.83 o 
  -5  11   3        1.46        4.20      0.78 o 
  -4  11   3       29.85       33.58      1.54 o 
  -3  11   3      305.78      274.24      7.35 o 
  -2  11   3       51.88       46.59      1.55 o 
  -1  11   3        0.33        0.53      0.47 o 
   0  11   3      108.85      111.93     12.73 o 
   1  11   3     1380.37     1422.81     74.19 o 
   2  11   3        0.27        0.17      0.57 o 
   3  11   3       32.75       31.43      1.39 o 
   4  11   3        9.58        8.96      0.86 o 
   5  11   3        2.09        1.71      0.66 o 
  -5  12   3        9.28        9.30      1.31 o 
  -4  12   3       71.61       67.92      1.76 o 
  -3  12   3       53.40       43.42      1.81 o 
  -2  12   3       16.46       14.78      1.09 o 
  -1  12   3     1047.40      975.58     14.28 o 
   0  12   3       28.74       29.47      1.69 o 
   1  12   3      106.40      105.06      3.20 o 
   2  12   3        3.09        3.55      0.98 o 
   3  12   3       62.69       63.77      1.95 o 
   4  12   3        0.40       -0.17      0.54 o 
   5  12   3        0.00       -0.47      0.76 o 
  -5  13   3        4.38        5.04      1.25 o 
  -4  13   3       17.27       17.84      1.11 o 
  -3  13   3       55.65       58.76      3.30 o 
  -2  13   3       38.66       47.31      1.72 o 
  -1  13   3       32.89       41.34      1.62 o 
   0  13   3        9.79       10.88      1.03 o 
   1  13   3      238.64      270.25     16.40 o 
   2  13   3        0.05        0.68      0.88 o 
   3  13   3       11.54       17.39      1.26 o 
   4  13   3        1.85        2.49      0.72 o 
  -4  14   3        8.86        8.30      1.12 o 
  -3  14   3       60.04       60.83      3.54 o 
  -2  14   3       55.29       60.35      1.99 o 
  -1  14   3        3.88        3.56      0.78 o 
   0  14   3        0.04        0.02      0.60 o 
   1  14   3       41.25       45.61      2.68 o 
   2  14   3        1.32        2.29      1.05 o 
   3  14   3       43.98       48.92      2.41 o 
  -2  15   3       18.69       17.93      2.27 o 
  -1  15   3        7.89        9.11      1.06 o 
   0  15   3        8.77        9.76      1.11 o 
   1  15   3       12.39       16.14      1.52 o 
  -9   0   4       15.82       14.64      2.45 o 
  -8   0   4      146.14      142.59      5.10 o 
  -7   0   4        9.03       12.68      1.78 o 
  -6   0   4       74.61       76.51      3.16 o 
  -5   0   4       55.00       51.54      2.37 o 
  -4   0   4      344.12      443.01      5.60 o 
  -3   0   4        0.70        2.00      0.35 o 
  -2   0   4       29.02       32.90      2.10 o 
  -1   0   4        0.37        0.13      0.25 o 
   0   0   4     3348.40     3473.54    387.08 o 
   1   0   4    11548.02    10724.56     49.19 o 
   2   0   4      391.99      404.33      3.13 o 
   3   0   4       26.80       25.97      1.08 o 
   4   0   4       58.94       63.94      1.68 o 
   5   0   4       82.29      104.00      2.27 o 
   6   0   4       71.98       84.86      3.49 o 
   7   0   4       36.02       34.32      2.62 o 
   8   0   4       39.39       37.44      3.13 o 
  -9   1   4        7.38        7.78      1.44 o 
  -8   1   4      117.52      121.85      3.36 o 
  -7   1   4      167.98      193.73      3.76 o 
  -6   1   4       50.73       55.13      1.96 o 
  -5   1   4      260.63      298.06     10.75 o 
  -4   1   4       12.91       17.42      0.93 o 
  -3   1   4      158.16      170.34      8.08 o 
  -2   1   4       61.18       86.82      4.08 o 
  -1   1   4     1531.10     1389.04     37.95 o 
   0   1   4      240.48      277.68     10.64 o 
   1   1   4        0.21        3.64      2.33 o 
   2   1   4      272.99      283.46      8.92 o 
   3   1   4     1181.99     1205.31     27.57 o 
   4   1   4        0.18        0.06      0.32 o 
   5   1   4        0.92        1.77      0.45 o 
   6   1   4       29.98       35.51      1.72 o 
   7   1   4       38.01       42.84      2.05 o 
   8   1   4        2.58        1.61      1.14 o 
  -9   2   4       20.99       21.73      2.43 o 
  -8   2   4        2.45        1.93      1.07 o 
  -7   2   4       13.76       14.98      1.34 o 
  -6   2   4      181.87      191.94      8.98 o 
  -5   2   4        8.71        9.02      0.88 o 
  -4   2   4      374.49      371.57     32.75 o 
  -3   2   4      255.32      225.82      9.35 o 
  -2   2   4      409.31      470.71     15.50 o 
  -1   2   4     1191.23     1247.52     45.68 o 
   0   2   4      797.84      826.28     42.71 o 
   1   2   4     3208.53     3498.57    279.56 o 
   2   2   4     1211.60     1284.59     66.20 o 
   3   2   4      144.55      134.99      3.26 o 
   4   2   4      144.54      173.72      5.53 o 
   5   2   4       65.12       71.00      2.36 o 
   6   2   4      161.55      156.11      4.04 o 
   7   2   4        0.34        0.92      0.84 o 
   8   2   4       56.27       57.80      2.52 o 
  -8   3   4       17.52       18.50      1.67 o 
  -7   3   4      132.14      136.57      4.94 o 
  -6   3   4       35.20       43.16      2.10 o 
  -5   3   4       65.86       67.78      5.70 o 
  -4   3   4       17.21       38.01      1.69 o 
  -3   3   4      559.54      498.90     18.49 o 
  -2   3   4      510.73      488.87     18.26 o 
  -1   3   4     1010.29     1038.46     49.83 o 
   0   3   4        1.44        6.30      4.04 o 
   1   3   4      262.98      271.40     14.34 o 
   2   3   4      486.68      475.84     28.15 o 
   3   3   4       88.28      102.16      5.05 o 
   4   3   4      180.46      189.38      8.36 o 
   5   3   4        3.42        5.29      0.59 o 
   6   3   4        7.33        8.00      1.09 o 
   7   3   4        0.14       -0.45      0.82 o 
  -8   4   4        2.92        2.14      1.08 o 
  -7   4   4        7.74        8.42      1.21 o 
  -6   4   4        0.01       -0.21      0.44 o 
  -5   4   4       13.05       11.35      0.86 o 
  -4   4   4       22.05       18.66      1.11 o 
  -3   4   4        1.24        0.80      0.21 o 
  -2   4   4      303.46      349.28     17.09 o 
  -1   4   4       53.18       48.93      2.83 o 
   0   4   4     1600.25     1539.55     41.69 o 
   1   4   4     1208.45     1323.64     88.35 o 
   2   4   4       79.97       89.07      4.95 o 
   3   4   4        5.97        4.11      0.50 o 
   4   4   4      250.63      253.65     13.02 o 
   5   4   4       42.58       39.16      1.32 o 
   6   4   4        7.98        9.03      1.12 o 
   7   4   4       14.04       15.26      1.47 o 
  -8   5   4       19.55       22.16      1.85 o 
  -7   5   4       87.17       96.50      3.03 o 
  -6   5   4       93.24       84.59      2.48 o 
  -5   5   4      220.88      202.59     17.13 o 
  -4   5   4      298.32      267.63     13.91 o 
  -3   5   4        3.04        5.01      0.34 o 
  -2   5   4      126.70      203.21     12.79 o 
  -1   5   4       11.24        9.37      1.03 o 
   0   5   4      946.69     1025.31     24.56 o 
   1   5   4       73.17       60.40      3.56 o 
   2   5   4      152.73      179.36      5.80 o 
   3   5   4        7.32       10.48      0.67 o 
   4   5   4       14.44       15.76      1.05 o 
   5   5   4        0.28        0.45      0.45 o 
   6   5   4        8.48       10.04      1.19 o 
   7   5   4        1.38        1.04      0.95 o 
  -8   6   4        0.15        0.46      0.97 o 
  -7   6   4        0.02       -0.34      0.84 o 
  -6   6   4      215.99      234.69     16.28 o 
  -5   6   4      105.56      102.84      8.83 o 
  -4   6   4       71.99       70.94      3.16 o 
  -3   6   4        5.40        4.01      0.44 o 
  -2   6   4      328.17      405.56     31.28 o 
  -1   6   4      106.18      108.51      3.38 o 
   0   6   4       19.97       16.73      0.68 o 
   1   6   4        3.92        1.64      0.28 o 
   2   6   4      263.70      246.73      7.20 o 
   3   6   4      346.31      316.96     16.47 o 
   4   6   4        0.75        0.04      0.41 o 
   5   6   4        3.71        3.98      0.74 o 
   6   6   4        7.37        4.90      0.78 o 
   7   6   4        0.48       -0.01      0.88 o 
  -8   7   4       23.11       27.86      2.03 o 
  -7   7   4      232.39      231.01     17.46 o 
  -6   7   4       36.48       35.84      2.43 o 
  -5   7   4       34.76       35.19      2.66 o 
  -4   7   4      127.05       99.40      3.49 o 
  -3   7   4        0.47        1.70      0.33 o 
  -2   7   4      195.81      186.19      6.77 o 
  -1   7   4        9.12       12.58      0.66 o 
   0   7   4       36.70       43.02      1.02 o 
   1   7   4      116.16      105.13      2.14 o 
   2   7   4       28.47       33.62      1.12 o 
   3   7   4      104.79       99.51      4.79 o 
   4   7   4        4.84        5.43      0.61 o 
   5   7   4       24.18       23.90      1.05 o 
   6   7   4        2.48        1.92      0.71 o 
   7   7   4       15.31       16.97      1.64 o 
  -7   8   4       17.57       18.71      1.68 o 
  -6   8   4       26.08       29.44      2.30 o 
  -5   8   4      155.44      143.96      4.48 o 
  -4   8   4      216.30      218.00      9.24 o 
  -3   8   4        0.51        1.22      0.34 o 
  -2   8   4       14.02       15.40      1.02 o 
  -1   8   4       84.21       89.06      2.68 o 
   0   8   4       47.62       48.96      4.12 o 
   1   8   4       31.80       45.33      1.62 o 
   2   8   4        9.42        7.25      0.71 o 
   3   8   4      295.43      296.97      8.40 o 
   4   8   4       55.88       48.69      2.46 o 
   5   8   4        5.93        5.58      0.72 o 
   6   8   4       31.81       30.30      2.97 o 
  -7   9   4        1.45        0.55      0.97 o 
  -6   9   4       28.13       28.94      2.36 o 
  -5   9   4      252.32      242.41     24.92 o 
  -4   9   4      154.55      138.60      6.29 o 
  -3   9   4      206.11      198.31      6.70 o 
  -2   9   4       98.04      101.15      3.93 o 
  -1   9   4       98.37      113.43      4.82 o 
   0   9   4       82.78       86.30      2.22 o 
   1   9   4       73.75       75.79      2.15 o 
   2   9   4      106.52      109.17      2.47 o 
   3   9   4       58.61       54.92      1.62 o 
   4   9   4       53.98       48.58      2.77 o 
   5   9   4        1.09        1.25      0.59 o 
   6   9   4        1.52        1.35      0.74 o 
  -6  10   4       46.42       48.21      3.30 o 
  -5  10   4        0.23        1.76      0.89 o 
  -4  10   4       19.77       17.74      1.06 o 
  -3  10   4       82.24       70.74      2.25 o 
  -2  10   4      137.95      156.79      5.76 o 
  -1  10   4      101.67       99.02      4.62 o 
   0  10   4       63.67       67.51      3.66 o 
   1  10   4        9.48        9.63      1.57 o 
   2  10   4       27.32       24.92      1.20 o 
   3  10   4        0.05        0.05      0.63 o 
   4  10   4       15.20       16.86      1.02 o 
   5  10   4      106.72       95.81      2.61 o 
   6  10   4       27.78       25.69      2.66 o 
  -6  11   4       32.27       34.78      2.08 o 
  -5  11   4        1.74        3.21      0.97 o 
  -4  11   4        0.73        0.04      0.51 o 
  -3  11   4       15.63       11.31      0.84 o 
  -2  11   4       69.90       50.91      1.82 o 
  -1  11   4      234.72      247.08     10.43 o 
   0  11   4       49.77       62.15      6.06 o 
   1  11   4       71.83       75.38      2.56 o 
   2  11   4       16.74       20.69      2.57 o 
   3  11   4       83.28       81.48      2.10 o 
   4  11   4       17.61       17.73      1.05 o 
   5  11   4        0.43        0.38      0.62 o 
  -5  12   4       11.51        9.26      1.48 o 
  -4  12   4        4.13        5.01      0.74 o 
  -3  12   4       14.06       23.54      1.10 o 
  -2  12   4      103.31      100.45      2.28 o 
  -1  12   4       36.58       52.18      4.41 o 
   0  12   4        0.77        0.05      0.75 o 
   1  12   4        6.77       10.38      1.30 o 
   2  12   4        2.16        2.19      0.93 o 
   3  12   4       32.81       34.80      1.54 o 
   4  12   4        1.00        0.64      0.61 o 
  -4  13   4        0.30        0.06      0.66 o 
  -3  13   4      101.94      103.27      3.09 o 
  -2  13   4        2.68        3.07      0.75 o 
  -1  13   4       53.44       45.18      1.69 o 
   0  13   4       59.65       62.55      3.81 o 
   1  13   4      107.16      108.81      4.80 o 
   2  13   4        2.34        4.18      1.16 o 
   3  13   4       32.76       39.92      2.15 o 
  -3  14   4       34.32       35.99      2.39 o 
  -2  14   4        2.39        2.35      0.77 o 
  -1  14   4        0.97        1.31      0.69 o 
   0  14   4       62.06       63.55      3.71 o 
   1  14   4        5.31        9.31      2.95 o 
   2  14   4       70.61       78.32      2.89 o 
  -1  15   4        6.86        6.52      0.97 o 
   0  15   4       12.97       14.91      1.28 o 
  -9   1   5       26.15       26.55      2.01 o 
  -8   1   5        6.25        7.21      1.25 o 
  -7   1   5       24.90       27.27      1.67 o 
  -6   1   5        1.84        9.09      1.00 o 
  -5   1   5       16.50       15.79      1.52 o 
  -4   1   5        0.00        1.52      0.37 o 
  -3   1   5        0.20        0.51      0.15 o 
  -2   1   5       72.01       68.78      2.92 o 
  -1   1   5      170.60      155.05      5.15 o 
   0   1   5        0.04        0.40      0.21 o 
   1   1   5        0.00        0.63      0.23 o 
   2   1   5       31.42       38.01      1.01 o 
   3   1   5       40.62       41.74      6.21 o 
   4   1   5      175.01      198.01      5.77 o 
   5   1   5      140.24      137.84      2.04 o 
   6   1   5       40.11       37.57      1.91 o 
   7   1   5       26.83       27.03      1.75 o 
  -9   2   5        0.02       -0.75      1.08 o 
  -8   2   5        1.92        1.39      0.98 o 
  -7   2   5       70.14       76.02      2.47 o 
  -6   2   5        7.31        7.42      0.73 o 
  -5   2   5        2.25        1.58      0.44 o 
  -4   2   5      114.12      118.53      7.65 o 
  -3   2   5      251.21      288.22     11.66 o 
  -2   2   5       26.52       24.57      0.75 o 
  -1   2   5       77.13       86.87      2.43 o 
   0   2   5       15.86        9.60      0.48 o 
   1   2   5      166.80      150.71      9.69 o 
   2   2   5      349.37      395.04     21.32 o 
   3   2   5      216.02      229.48      7.00 o 
   4   2   5      108.78      123.22      2.61 o 
   5   2   5       26.49       29.24      1.03 o 
   6   2   5       14.81       15.35      1.05 o 
   7   2   5        6.29        7.97      1.20 o 
  -8   3   5        2.86        0.31      1.83 o 
  -7   3   5       30.96       33.80      2.70 o 
  -6   3   5       48.62       42.38      4.45 o 
  -5   3   5      372.33      391.28     29.35 o 
  -4   3   5      154.62      124.40      8.85 o 
  -3   3   5       25.88       13.08      0.47 o 
  -2   3   5        0.73        1.84      0.27 o 
  -1   3   5      724.31      742.98     28.59 o 
   0   3   5      447.73      532.46     29.41 o 
   1   3   5        0.69        0.40      0.21 o 
   2   3   5      517.16      561.15     29.81 o 
   3   3   5      158.89      148.18      6.90 o 
   4   3   5       25.17       22.67      0.87 o 
   5   3   5        1.74        2.06      0.52 o 
   6   3   5       28.89       30.19      1.33 o 
   7   3   5        5.22        3.83      1.02 o 
  -8   4   5        5.98        5.30      1.29 o 
  -7   4   5        1.84        2.84      0.97 o 
  -6   4   5       85.46       84.28      7.75 o 
  -5   4   5      375.07      353.73     21.07 o 
  -4   4   5      216.11      195.16      9.86 o 
  -3   4   5     1544.40     1543.85     49.27 o 
  -2   4   5        0.69        2.91      0.25 o 
  -1   4   5        2.67        1.88      0.24 o 
   0   4   5      506.89      546.71     12.71 o 
   1   4   5       71.42      101.59      5.04 o 
   2   4   5       17.59       16.47      1.28 o 
   3   4   5       79.73       96.19      4.09 o 
   4   4   5      112.89      113.12      5.05 o 
   5   4   5        1.43        1.69      0.52 o 
   6   4   5        8.15        8.64      0.90 o 
   7   4   5        0.17       -0.63      0.80 o 
  -8   5   5        0.56        1.25      1.05 o 
  -7   5   5       32.84       36.42      2.66 o 
  -6   5   5       40.96       43.20      3.15 o 
  -5   5   5       48.16       47.71      3.16 o 
  -4   5   5       45.70       33.07      1.57 o 
  -3   5   5      490.02      506.80     20.66 o 
  -2   5   5      534.99      560.62     26.83 o 
  -1   5   5     1070.95     1166.39     71.09 o 
   0   5   5      294.43      257.87     11.57 o 
   1   5   5      175.71      195.29     11.17 o 
   2   5   5       24.94       24.59      0.90 o 
   3   5   5       71.25       63.50      3.35 o 
   4   5   5      166.18      160.19      7.42 o 
   5   5   5        0.27        0.85      0.49 o 
   6   5   5       95.59       93.99      5.50 o 
   7   5   5       18.79       22.11      1.73 o 
  -8   6   5       27.18       31.41      2.05 o 
  -7   6   5        0.55        0.37      0.87 o 
  -6   6   5       16.00       17.95      3.19 o 
  -5   6   5       82.89       93.29      8.46 o 
  -4   6   5      342.67      331.98     14.01 o 
  -3   6   5       28.38       40.31      2.45 o 
  -2   6   5      341.17      354.03     21.39 o 
  -1   6   5      638.12      646.01     23.93 o 
   0   6   5       99.02      111.60      2.68 o 
   1   6   5      415.55      495.77     30.06 o 
   2   6   5      215.06      258.61      7.56 o 
   3   6   5       55.20       57.88      2.98 o 
   4   6   5       44.63       48.48      1.86 o 
   5   6   5      134.47      131.49      5.60 o 
   6   6   5       27.60       26.97      1.41 o 
   7   6   5       43.67       42.09      4.26 o 
  -8   7   5       43.96       47.51      2.40 o 
  -7   7   5        1.14        0.99      1.40 o 
  -6   7   5        0.96        1.70      0.85 o 
  -5   7   5        6.47        6.66      0.97 o 
  -4   7   5      213.10      216.13      6.33 o 
  -3   7   5        9.80       11.91      0.65 o 
  -2   7   5      283.76      298.22      9.06 o 
  -1   7   5      327.39      352.03      9.49 o 
   0   7   5       69.38       85.94      2.16 o 
   1   7   5       36.62       30.49      1.04 o 
   2   7   5       39.40       32.10      1.35 o 
   3   7   5       36.09       32.71      1.50 o 
   4   7   5       44.12       42.68      1.86 o 
   5   7   5        0.83        0.08      0.51 o 
   6   7   5        1.78        1.62      0.71 o 
  -7   8   5       16.87       14.94      1.53 o 
  -6   8   5      456.75      468.73     33.41 o 
  -5   8   5        0.38        0.78      0.77 o 
  -4   8   5      228.54      204.41      6.31 o 
  -3   8   5       52.68       56.48      3.10 o 
  -2   8   5       90.80       89.55      3.20 o 
  -1   8   5      188.57      188.89      7.02 o 
   0   8   5        8.88       10.68      0.96 o 
   1   8   5       41.93       37.04      1.55 o 
   2   8   5       15.89       14.85      0.94 o 
   3   8   5      106.98       96.62      4.20 o 
   4   8   5       16.56       16.86      1.37 o 
   5   8   5       31.20       27.45      1.26 o 
   6   8   5       31.67       28.74      1.79 o 
  -7   9   5        0.34        1.14      1.02 o 
  -6   9   5        0.38        1.05      0.91 o 
  -5   9   5        7.16        5.90      1.10 o 
  -4   9   5       48.87       38.68      1.66 o 
  -3   9   5       93.70       93.35      5.03 o 
  -2   9   5       34.32       30.42      1.20 o 
  -1   9   5        1.41        1.29      0.45 o 
   0   9   5       44.37       42.40      1.69 o 
   1   9   5       54.70       51.59      1.88 o 
   2   9   5       18.27       18.64      1.04 o 
   3   9   5        0.08       -0.28      0.52 o 
   4   9   5       73.46       67.76      2.57 o 
   5   9   5        7.73        7.07      0.81 o 
   6   9   5        0.62       -0.11      0.67 o 
  -6  10   5       40.18       37.42      6.12 o 
  -5  10   5        0.80        0.57      0.79 o 
  -4  10   5      263.35      233.48      6.25 o 
  -3  10   5       71.14       69.13      2.54 o 
  -2  10   5      194.81      196.08     11.13 o 
  -1  10   5       11.00       10.04      1.72 o 
   0  10   5       27.89       29.35      1.71 o 
   1  10   5       37.00       33.92      2.49 o 
   2  10   5        5.97        4.09      0.71 o 
   3  10   5        0.71        0.98      0.62 o 
   4  10   5        4.74        4.74      0.71 o 
   5  10   5        2.56        3.92      0.74 o 
  -6  11   5        0.02       -0.89      0.80 o 
  -5  11   5       27.35       22.81      1.74 o 
  -4  11   5       19.64       13.63      1.08 o 
  -3  11   5        0.11       -0.07      0.46 o 
  -2  11   5      127.24      111.81      5.06 o 
  -1  11   5        0.60        0.58      0.75 o 
   0  11   5       84.00       91.71      2.64 o 
   1  11   5       28.53       30.05      1.70 o 
   2  11   5      117.00      111.67      3.37 o 
   3  11   5        0.00        0.76      0.65 o 
   4  11   5        7.81        6.71      0.81 o 
   5  11   5       19.87       20.69      1.41 o 
  -5  12   5        2.14        3.06      1.05 o 
  -4  12   5        7.06        9.48      1.01 o 
  -3  12   5       25.65       21.86      1.08 o 
  -2  12   5      146.07      138.67      5.90 o 
  -1  12   5        9.84       12.34      1.34 o 
   0  12   5      474.09      480.20     33.53 o 
   1  12   5        0.94        0.85      1.01 o 
   2  12   5      102.54      102.96      3.05 o 
   3  12   5       27.23       33.18      1.54 o 
   4  12   5       11.09        8.89      1.10 o 
  -4  13   5        9.00        9.16      1.07 o 
  -3  13   5       16.12       18.37      1.22 o 
  -2  13   5        3.37        4.12      1.72 o 
  -1  13   5        1.10        1.30      0.82 o 
   0  13   5        0.14       -0.10      0.78 o 
   1  13   5        3.76        4.99      1.15 o 
   2  13   5      194.72      208.75      7.24 o 
   3  13   5        4.83        7.71      1.38 o 
  -3  14   5        5.61        7.48      1.51 o 
  -2  14   5       11.82       11.13      1.14 o 
  -1  14   5       10.46        9.51      1.05 o 
   0  14   5        0.00        0.33      0.83 o 
   1  14   5        9.78       14.65      1.60 o 
   2  14   5        5.30        4.99      1.26 o 
  -9   0   6       26.98       24.57      2.83 o 
  -8   0   6       59.54       60.11      3.50 o 
  -7   0   6      182.60      174.05      4.99 o 
  -6   0   6       16.10       20.48      3.11 o 
  -5   0   6      152.69      147.19     28.04 o 
  -4   0   6       82.93       81.80     14.08 o 
  -3   0   6       31.43       37.94      3.03 o 
  -2   0   6     2244.10     2715.19    166.99 o 
  -1   0   6       59.46       45.79      1.19 o 
   0   0   6      627.86      853.59     31.09 o 
   1   0   6      225.44      193.55      3.68 o 
   2   0   6     3472.13     3703.93     21.55 o 
   3   0   6        3.82        2.70      0.69 o 
   4   0   6       45.38       49.82      1.64 o 
   5   0   6        5.45        4.71      1.98 o 
   6   0   6       49.36       56.85      2.07 o 
   7   0   6       10.75        7.79      1.76 o 
  -8   1   6        3.91        2.47      0.77 o 
  -7   1   6       77.86       76.64      7.66 o 
  -6   1   6      182.11      183.94     20.59 o 
  -5   1   6        0.08        0.55      0.58 o 
  -4   1   6      742.08      787.51     73.36 o 
  -3   1   6      871.64      949.73     40.26 o 
  -2   1   6      285.79      291.62      8.75 o 
  -1   1   6       17.75       17.74      0.59 o 
   0   1   6     3984.32     4473.78    180.37 o 
   1   1   6        7.57        3.62      0.34 o 
   2   1   6      135.54      162.38      3.92 o 
   3   1   6        0.46        0.29      0.31 o 
   4   1   6       49.41       55.88      1.38 o 
   5   1   6       11.27       11.56      0.77 o 
   6   1   6        3.29        4.03      0.65 o 
   7   1   6        4.50        5.04      1.13 o 
  -8   2   6       20.82       18.47      2.20 o 
  -7   2   6        2.97        4.73      1.28 o 
  -6   2   6       11.70       12.17      1.33 o 
  -5   2   6      144.41      133.55     11.60 o 
  -4   2   6        2.83        2.95      0.40 o 
  -3   2   6     1116.53     1140.75     42.84 o 
  -2   2   6      142.02      149.92      3.54 o 
  -1   2   6      143.25      182.77      4.91 o 
   0   2   6      116.57      108.21      4.35 o 
   1   2   6      141.17      131.23      8.60 o 
   2   2   6     1101.82     1175.97     53.44 o 
   3   2   6       25.83       28.46      1.49 o 
   4   2   6      127.54      143.26      4.28 o 
   5   2   6        3.20        2.70      0.56 o 
   6   2   6        1.42        1.59      0.59 o 
   7   2   6        0.95        0.18      0.87 o 
  -8   3   6       18.18       26.41      1.91 o 
  -7   3   6      135.53      132.35     10.41 o 
  -6   3   6      169.11      156.60     11.82 o 
  -5   3   6        3.54        4.36      0.57 o 
  -4   3   6      186.12      200.00      9.66 o 
  -3   3   6        0.79        0.26      0.19 o 
  -2   3   6        0.36        0.48      0.20 o 
  -1   3   6     1299.37     1392.04     50.32 o 
   0   3   6       31.95       24.56      1.51 o 
   1   3   6      184.99      233.39      9.05 o 
   2   3   6      563.54      557.65     26.56 o 
   3   3   6       77.86       74.58      2.56 o 
   4   3   6       62.98       62.83      2.45 o 
   5   3   6       28.43       28.82      1.29 o 
   6   3   6       22.89       24.62      1.29 o 
   7   3   6        5.96        5.44      1.17 o 
  -8   4   6        7.81        7.05      1.32 o 
  -7   4   6       20.75       19.94      1.58 o 
  -6   4   6       15.36       12.05      0.91 o 
  -5   4   6        7.17        5.62      0.63 o 
  -4   4   6       31.97       27.17      1.09 o 
  -3   4   6      133.92      144.28      4.85 o 
  -2   4   6       42.21       35.55      1.39 o 
  -1   4   6      517.80      529.65     33.21 o 
   0   4   6       13.61       21.81      1.25 o 
   1   4   6       82.25       97.21      4.68 o 
   2   4   6       94.10      101.11      5.48 o 
   3   4   6       23.80       20.12      0.81 o 
   4   4   6      372.84      372.36     15.44 o 
   5   4   6       15.88       17.33      0.94 o 
   6   4   6        0.54        0.14      0.71 o 
   7   4   6        0.27        1.17      1.34 o 
  -8   5   6       67.57       71.37      2.78 o 
  -7   5   6        1.22        1.18      0.93 o 
  -6   5   6      100.36      112.34      5.73 o 
  -5   5   6       43.05       42.81      2.52 o 
  -4   5   6       35.56       38.58      1.66 o 
  -3   5   6        3.68        7.99      0.40 o 
  -2   5   6       28.08       30.08      1.64 o 
  -1   5   6      168.62      214.13     15.44 o 
   0   5   6      192.48      193.36      4.79 o 
   1   5   6      538.58      589.60     34.16 o 
   2   5   6        0.00        0.18      0.30 o 
   3   5   6        7.12        7.50      0.59 o 
   4   5   6       58.24       54.17      2.53 o 
   5   5   6        1.15        1.26      0.55 o 
   6   5   6      167.04      148.00      3.44 o 
   7   5   6       16.80       15.51      2.26 o 
  -8   6   6       15.25       18.06      1.71 o 
  -7   6   6        1.59        1.80      1.61 o 
  -6   6   6       19.53       21.11      1.56 o 
  -5   6   6       21.39       26.73      3.58 o 
  -4   6   6       36.71       29.83      2.02 o 
  -3   6   6      126.85      119.82      5.80 o 
  -2   6   6       13.16       12.30      0.90 o 
  -1   6   6      895.83      868.52     21.82 o 
   0   6   6       52.98       55.49      1.75 o 
   1   6   6      639.24      684.95     42.04 o 
   2   6   6      172.11      184.14      3.96 o 
   3   6   6       49.66       45.06      1.96 o 
   4   6   6       49.08       50.22      2.34 o 
   5   6   6       10.38       11.25      1.10 o 
   6   6   6        0.02        0.47      0.83 o 
  -7   7   6       12.53       13.85      1.47 o 
  -6   7   6      158.60      159.32      9.24 o 
  -5   7   6      146.12      152.66      7.34 o 
  -4   7   6       31.63       30.03      1.93 o 
  -3   7   6       47.78       50.29      2.89 o 
  -2   7   6       28.50       27.63      2.16 o 
  -1   7   6       58.23       56.57      1.32 o 
   0   7   6        3.96        2.12      0.43 o 
   1   7   6      247.32      227.71      4.94 o 
   2   7   6      143.70      138.64      3.52 o 
   3   7   6      153.59      137.64      6.64 o 
   4   7   6       97.88       94.42      4.76 o 
   5   7   6        9.84        9.71      1.20 o 
   6   7   6       32.67       31.13      1.90 o 
  -7   8   6        4.80        4.59      1.14 o 
  -6   8   6        7.33       10.26      1.25 o 
  -5   8   6        3.63        3.41      0.93 o 
  -4   8   6      111.04      104.06      4.25 o 
  -3   8   6       23.53       20.64      0.85 o 
  -2   8   6       36.09       28.28      1.24 o 
  -1   8   6      411.44      398.97      4.14 o 
   0   8   6        9.40       12.23      1.07 o 
   1   8   6      123.96      125.14      3.43 o 
   2   8   6       27.91       30.92      1.20 o 
   3   8   6        0.07        0.20      0.46 o 
   4   8   6       26.89       25.28      1.30 o 
   5   8   6       18.30       15.32      1.17 o 
   6   8   6        3.06        2.51      2.15 o 
  -7   9   6        2.08        2.50      1.08 o 
  -6   9   6        0.57        1.44      0.91 o 
  -5   9   6        0.37       -0.18      0.73 o 
  -4   9   6       64.99       62.87      2.54 o 
  -3   9   6       23.81       24.52      1.09 o 
  -2   9   6       16.83       18.14      0.95 o 
  -1   9   6       90.11       82.26      5.63 o 
   0   9   6       12.33       10.72      1.09 o 
   1   9   6       77.13       66.06      2.18 o 
   2   9   6        4.00        5.14      0.73 o 
   3   9   6        0.15       -0.16      0.55 o 
   4   9   6       30.89       27.63      2.13 o 
   5   9   6       32.08       28.93      2.06 o 
  -6  10   6        0.08       -0.71      0.83 o 
  -5  10   6        1.60        1.61      0.86 o 
  -4  10   6        3.25        4.51      1.03 o 
  -3  10   6       54.33       50.98      1.87 o 
  -2  10   6        1.68        0.79      0.67 o 
  -1  10   6      224.01      222.75     12.77 o 
   0  10   6       40.84       39.76      1.82 o 
   1  10   6       40.90       32.09      1.70 o 
   2  10   6       26.07       22.76      1.72 o 
   3  10   6       70.30       74.02      2.53 o 
   4  10   6       47.42       47.62      1.79 o 
   5  10   6        3.27        1.59      0.81 o 
  -6  11   6       15.86       16.67      1.80 o 
  -5  11   6        0.89        0.85      0.89 o 
  -4  11   6       15.44       20.35      1.24 o 
  -3  11   6        2.07        1.17      0.45 o 
  -2  11   6        6.19        9.06      1.48 o 
  -1  11   6       63.74       56.40      3.02 o 
   0  11   6        6.99        5.97      1.08 o 
   1  11   6        4.47        5.88      1.11 o 
   2  11   6       21.93       25.19      1.70 o 
   3  11   6        7.44        7.34      1.28 o 
   4  11   6        1.16        0.15      0.73 o 
  -5  12   6        1.00        0.94      0.95 o 
  -4  12   6       23.10       23.88      1.40 o 
  -3  12   6       11.15        7.77      0.92 o 
  -2  12   6        0.36        0.07      0.69 o 
  -1  12   6        3.29        3.98      0.99 o 
   0  12   6        0.11       -0.65      0.74 o 
   1  12   6        6.61        7.28      1.23 o 
   2  12   6        5.19        7.81      2.08 o 
   3  12   6        0.01       -0.26      0.92 o 
  -4  13   6        2.71        2.25      0.86 o 
  -3  13   6        9.64       10.77      1.06 o 
  -2  13   6        1.30        0.50      0.64 o 
  -1  13   6        0.81        0.50      0.79 o 
   0  13   6        0.70        1.72      0.89 o 
   1  13   6        2.34        1.80      0.97 o 
   2  13   6        0.05        1.00      1.00 o 
   3  13   6        1.06        1.55      1.10 o 
  -3  14   6        7.19        6.59      0.99 o 
  -2  14   6        2.22        2.51      0.80 o 
  -1  14   6        4.98        4.90      1.11 o 
   0  14   6        2.03        3.00      1.07 o 
   1  14   6        0.11       -0.16      0.87 o 
  -8   1   7       13.13       11.54      1.73 o 
  -7   1   7       24.11       21.21      1.89 o 
  -6   1   7      218.42      213.37     19.19 o 
  -5   1   7      140.29      137.80     12.59 o 
  -4   1   7      883.04      918.03     83.13 o 
  -3   1   7       26.14       34.39      1.45 o 
  -2   1   7     1956.93     2316.45     65.72 o 
  -1   1   7      243.24      257.57      5.00 o 
   0   1   7     2057.24     2433.45     75.66 o 
   1   1   7      101.61       99.78      5.46 o 
   2   1   7      574.44      603.40     16.23 o 
   3   1   7       28.40       29.29      0.87 o 
   4   1   7       13.86       11.17      0.73 o 
   5   1   7        4.50        4.90      1.28 o 
   6   1   7       18.42       20.18      1.23 o 
  -8   2   7       16.49       17.51      2.60 o 
  -7   2   7       64.97       61.61      7.23 o 
  -6   2   7       46.94       39.97      2.49 o 
  -5   2   7        6.26        7.11      0.63 o 
  -4   2   7       35.75       47.02      3.05 o 
  -3   2   7       49.30       66.25      2.67 o 
  -2   2   7        4.11        5.32      0.35 o 
  -1   2   7       91.90      100.45      2.86 o 
   0   2   7       88.15      133.08      4.61 o 
   1   2   7       60.10       55.02      3.65 o 
   2   2   7      282.13      338.60     12.73 o 
   3   2   7        5.85        3.82      0.58 o 
   4   2   7      323.17      320.70      5.13 o 
   5   2   7       59.75       55.19      1.66 o 
   6   2   7        2.90        3.03      0.81 o 
   7   2   7       39.15       32.84      2.70 o 
  -8   3   7       71.59       82.20      4.76 o 
  -7   3   7        0.74        1.08      0.65 o 
  -6   3   7      181.07      180.09     15.50 o 
  -5   3   7       70.23       76.18      5.60 o 
  -4   3   7      580.66      601.25     37.54 o 
  -3   3   7       63.21       58.96      1.68 o 
  -2   3   7      513.20      491.84     11.35 o 
  -1   3   7        1.99        0.40      0.28 o 
   0   3   7      204.74      199.06      8.99 o 
   1   3   7        8.89       10.59      0.72 o 
   2   3   7       11.22       15.01      1.14 o 
   3   3   7       32.36       39.65      1.27 o 
   4   3   7       24.64       21.83      1.12 o 
   5   3   7       29.33       31.45      1.38 o 
   6   3   7       59.27       55.99      2.35 o 
   7   3   7       17.38       16.79      2.17 o 
  -8   4   7       35.74       36.84      2.16 o 
  -7   4   7        8.95       10.93      1.27 o 
  -6   4   7       83.65       88.47      5.30 o 
  -5   4   7        4.71        6.10      0.74 o 
  -4   4   7       36.26       42.78      2.01 o 
  -3   4   7      115.82      138.22      4.05 o 
  -2   4   7      442.75      473.00     16.39 o 
  -1   4   7      101.15       94.18      5.18 o 
   0   4   7      667.40      715.36     27.90 o 
   1   4   7        9.71       10.37      0.86 o 
   2   4   7      551.33      504.03     36.75 o 
   3   4   7       14.83       14.57      0.93 o 
   4   4   7       10.66       13.64      1.05 o 
   5   4   7       20.85       24.81      1.73 o 
   6   4   7       21.41       18.37      1.32 o 
  -8   5   7       22.14       24.48      1.86 o 
  -7   5   7       10.96       13.46      1.37 o 
  -6   5   7        1.38        1.12      0.78 o 
  -5   5   7       31.86       38.78      2.33 o 
  -4   5   7      115.96      111.19      5.16 o 
  -3   5   7        0.03       -0.05      0.22 o 
  -2   5   7        1.55        0.95      0.23 o 
  -1   5   7       27.84       21.89      1.89 o 
   0   5   7       74.46       93.54      2.98 o 
   1   5   7        1.61        3.89      0.53 o 
   2   5   7      275.78      241.90     20.02 o 
   3   5   7        3.18        3.49      0.64 o 
   4   5   7      292.57      278.68     11.26 o 
   5   5   7        2.00        1.84      0.74 o 
   6   5   7       12.26       12.71      1.96 o 
  -8   6   7        4.68        5.43      1.30 o 
  -7   6   7       26.49       29.64      1.88 o 
  -6   6   7       68.77       74.93      6.03 o 
  -5   6   7      129.24      130.65      6.32 o 
  -4   6   7        8.90        6.66      0.50 o 
  -3   6   7        4.69        6.06      0.65 o 
  -2   6   7       29.71       29.67      1.99 o 
  -1   6   7        5.52        4.61      0.65 o 
   0   6   7        6.00        4.49      0.55 o 
   1   6   7      208.78      221.26     19.01 o 
   2   6   7        8.03       13.20      5.87 o 
   3   6   7        0.80        0.58      0.56 o 
   4   6   7      126.56      114.89      4.68 o 
   5   6   7        0.41        1.20      0.73 o 
   6   6   7       98.81       90.79      2.92 o 
  -7   7   7        0.24       -0.32      0.97 o 
  -6   7   7        0.44        0.29      0.79 o 
  -5   7   7       20.68       20.11      1.43 o 
  -4   7   7      112.97       95.91      3.28 o 
  -3   7   7      158.02      164.00      8.67 o 
  -2   7   7        0.10        0.22      0.29 o 
  -1   7   7      626.69      602.00     13.80 o 
   0   7   7        9.99       12.67      0.81 o 
   1   7   7       17.96       19.31      1.29 o 
   2   7   7        0.02        0.16      0.69 o 
   3   7   7       19.21       18.04      1.12 o 
   4   7   7       49.78       39.46      3.03 o 
   5   7   7       29.16       27.10      1.44 o 
   6   7   7        2.94        1.86      0.99 o 
  -7   8   7        0.15        0.48      0.95 o 
  -6   8   7       22.59       21.23      1.62 o 
  -5   8   7       31.50       28.05      1.65 o 
  -4   8   7       81.12       75.53      2.79 o 
  -3   8   7       15.32       16.83      0.74 o 
  -2   8   7       31.55       29.50      1.13 o 
  -1   8   7        7.81       10.08      0.77 o 
   0   8   7        7.90        7.74      1.15 o 
   1   8   7      257.59      245.56      6.52 o 
   2   8   7       27.48       21.37      1.47 o 
   3   8   7       40.53       39.59      2.39 o 
   4   8   7       15.68       12.01      1.08 o 
   5   8   7       11.81       12.54      1.63 o 
  -7   9   7        1.22       -0.26      0.97 o 
  -6   9   7        0.06        0.15      0.81 o 
  -5   9   7       56.20       60.47      8.70 o 
  -4   9   7       13.17       10.05      0.77 o 
  -3   9   7       26.38       27.46      1.09 o 
  -2   9   7       95.32       91.61      1.91 o 
  -1   9   7        1.91        1.06      0.71 o 
   0   9   7        0.08       -1.01      0.76 o 
   1   9   7       64.98       59.32      3.02 o 
   2   9   7      223.59      203.75      3.88 o 
   3   9   7        0.63        0.71      0.64 o 
   4   9   7        4.35        3.48      0.86 o 
   5   9   7        0.61        0.09      0.75 o 
  -6  10   7       35.55       48.55      3.46 o 
  -5  10   7        2.27        3.23      1.11 o 
  -4  10   7       59.96       54.48      1.47 o 
  -3  10   7        1.62        2.66      0.49 o 
  -2  10   7       15.01       13.70      1.27 o 
  -1  10   7       14.45       13.93      2.03 o 
   0  10   7      299.18      281.73     12.07 o 
   1  10   7      106.52      110.18      2.96 o 
   2  10   7        4.77        4.14      1.06 o 
   3  10   7      101.53       97.77      6.38 o 
   4  10   7       35.92       34.43      2.57 o 
  -5  11   7        3.55        6.69      1.22 o 
  -4  11   7        6.01        7.76      0.79 o 
  -3  11   7        0.60        0.60      0.69 o 
  -2  11   7      155.05      148.83      9.66 o 
  -1  11   7        0.00       -0.30      0.72 o 
   0  11   7       18.22       16.91      1.47 o 
   1  11   7       14.22       12.84      1.61 o 
   2  11   7       76.25       83.48      2.82 o 
   3  11   7      126.55      137.11      3.61 o 
   4  11   7       17.45       17.61      1.39 o 
  -5  12   7        8.06        9.05      1.34 o 
  -4  12   7       74.57       83.81      4.41 o 
  -3  12   7        1.95        1.13      0.79 o 
  -2  12   7        6.78        6.20      1.11 o 
  -1  12   7       10.65       12.95      1.38 o 
   0  12   7       16.51       15.79      1.77 o 
   1  12   7        2.54        3.78      1.08 o 
   2  12   7        5.42        5.66      1.25 o 
   3  12   7        1.10        1.82      1.16 o 
  -4  13   7       13.20        8.62      1.84 o 
  -3  13   7       12.12       10.38      1.55 o 
  -2  13   7        0.00        0.39      0.78 o 
  -1  13   7        1.59        1.20      0.87 o 
   0  13   7        3.44        3.34      1.02 o 
   1  13   7       43.41       50.71      2.37 o 
   2  13   7       41.33       47.31      2.38 o 
  -2  14   7       27.29       35.17      2.06 o 
  -1  14   7        0.02        0.10      0.84 o 
   0  14   7       10.56       14.18      2.92 o 
  -8   0   8        2.02        2.17      1.16 o 
  -7   0   8       26.84       23.20      4.47 o 
  -6   0   8       68.44       53.58      8.82 o 
  -5   0   8       32.22       30.72      6.97 o 
  -4   0   8      399.90      524.05     79.71 o 
  -3   0   8      204.15      290.03     16.20 o 
  -2   0   8      640.05      641.03     12.80 o 
  -1   0   8      233.77      264.50      3.77 o 
   0   0   8      498.92      630.09     27.92 o 
   1   0   8      955.02      999.55      9.50 o 
   2   0   8       29.58       27.31      1.97 o 
   3   0   8      668.24      693.97      8.83 o 
   4   0   8       17.00       16.24      2.04 o 
   5   0   8      173.73      167.59      4.90 o 
   6   0   8      146.06      139.28      4.77 o 
  -8   1   8       79.28       69.73      7.14 o 
  -7   1   8       27.33       26.98      3.07 o 
  -6   1   8        9.68        7.50      1.09 o 
  -5   1   8        1.65        2.82      0.46 o 
  -4   1   8      231.21      225.67     19.73 o 
  -3   1   8       96.20      112.75      4.33 o 
  -2   1   8      271.35      300.32      6.64 o 
  -1   1   8        0.06       -0.02      0.27 o 
   0   1   8        9.48        4.81      0.48 o 
   1   1   8      495.60      612.82     34.84 o 
   2   1   8       63.96       64.46      1.95 o 
   3   1   8      297.33      307.42      4.21 o 
   4   1   8       64.06       65.40      2.23 o 
   5   1   8        4.53        2.83      0.99 o 
   6   1   8        1.57       -0.21      0.94 o 
  -8   2   8       10.61       10.91      0.92 o 
  -7   2   8       57.53       62.49      5.01 o 
  -6   2   8       13.18       11.48      1.28 o 
  -5   2   8       12.21        7.61      0.94 o 
  -4   2   8       44.40       40.05      2.86 o 
  -3   2   8       16.65       15.58      0.58 o 
  -2   2   8      451.20      569.57      9.81 o 
  -1   2   8       46.52       44.76      1.52 o 
   0   2   8       95.12      128.14      4.18 o 
   1   2   8      388.14      388.89     26.47 o 
   2   2   8      445.00      448.00      4.82 o 
   3   2   8       71.00       72.67      2.19 o 
   4   2   8       50.55       50.88      3.71 o 
   5   2   8       23.77       22.08      2.32 o 
   6   2   8        7.66        9.25      1.37 o 
  -8   3   8        0.08        0.18      0.76 o 
  -7   3   8      212.35      210.64     19.76 o 
  -6   3   8      621.04      615.85     52.63 o 
  -5   3   8        6.96        8.24      0.63 o 
  -4   3   8      164.46      196.25     11.48 o 
  -3   3   8       14.11       11.06      0.46 o 
  -2   3   8      474.04      459.23     11.60 o 
  -1   3   8       24.83       30.18      0.98 o 
   0   3   8       31.54       41.02      2.43 o 
   1   3   8      141.52      143.67      9.97 o 
   2   3   8        0.54       -0.27      0.40 o 
   3   3   8       63.92       72.08      2.46 o 
   4   3   8       61.81       62.59      1.72 o 
   5   3   8        6.98       11.07      1.37 o 
   6   3   8       43.00       44.70      2.16 o 
  -8   4   8       53.06       53.31      7.13 o 
  -7   4   8      125.25      130.63     14.17 o 
  -6   4   8       22.04       20.73      1.90 o 
  -5   4   8      201.57      221.10     14.91 o 
  -4   4   8       21.73       25.23      1.37 o 
  -3   4   8        0.05        0.77      0.28 o 
  -2   4   8      111.62      123.51      3.72 o 
  -1   4   8      194.35      201.54      9.07 o 
   0   4   8       54.75       62.40      1.43 o 
   1   4   8       31.05       28.04      1.90 o 
   2   4   8       37.14       33.73      1.25 o 
   3   4   8        0.78        0.69      0.54 o 
   4   4   8        0.92        1.43      0.69 o 
   5   4   8      229.27      225.52     13.40 o 
   6   4   8        0.81        1.62      1.09 o 
  -8   5   8       56.37       61.74      2.63 o 
  -7   5   8       30.14       32.28      4.31 o 
  -6   5   8        0.04        1.03      0.64 o 
  -5   5   8      721.88      717.47     36.15 o 
  -4   5   8      550.77      524.54     25.49 o 
  -3   5   8       56.18       64.05      2.53 o 
  -2   5   8      101.60      109.08      4.26 o 
  -1   5   8       83.74       93.78      6.01 o 
   0   5   8       10.52       12.10      0.79 o 
   1   5   8        3.80        3.12      0.57 o 
   2   5   8       45.66       46.41      2.42 o 
   3   5   8       67.37       56.17      3.00 o 
   4   5   8        1.59        1.19      0.71 o 
   5   5   8        0.43       -0.24      0.66 o 
   6   5   8        1.70        1.19      1.39 o 
  -7   6   8       14.80       18.80      1.61 o 
  -6   6   8       31.57       30.73      2.14 o 
  -5   6   8      199.18      195.45     17.28 o 
  -4   6   8        5.51        7.20      0.77 o 
  -3   6   8      316.87      310.26     14.61 o 
  -2   6   8      371.56      367.25     17.81 o 
  -1   6   8       13.24       14.18      0.87 o 
   0   6   8      585.87      632.37     32.82 o 
   1   6   8        9.97       10.56      1.30 o 
   2   6   8        2.60        3.30      1.20 o 
   3   6   8      153.55      132.14      8.43 o 
   4   6   8       12.56       11.62      1.05 o 
   5   6   8       17.46       14.31      1.51 o 
   6   6   8        4.25        2.80      1.08 o 
  -7   7   8       26.70       27.94      1.89 o 
  -6   7   8       49.19       47.61      5.65 o 
  -5   7   8        8.05        6.96      0.87 o 
  -4   7   8      121.72      112.32      7.26 o 
  -3   7   8      966.51      958.41     53.84 o 
  -2   7   8       10.01        7.93      0.96 o 
  -1   7   8      111.52      107.39      1.96 o 
   0   7   8      140.12      141.00      5.87 o 
   1   7   8       40.01       30.63      1.59 o 
   2   7   8       54.88       60.42      2.19 o 
   3   7   8       29.23       25.00      2.01 o 
   4   7   8        0.29       -0.04      0.67 o 
   5   7   8       39.50       34.94      2.74 o 
  -7   8   8        0.03       -1.00      0.85 o 
  -6   8   8       36.98       35.39      2.95 o 
  -5   8   8        0.00        0.14      0.77 o 
  -4   8   8       91.98       84.68      4.95 o 
  -3   8   8      116.03      104.60      1.78 o 
  -2   8   8       51.75       58.87      1.93 o 
  -1   8   8      497.70      469.28     14.11 o 
   0   8   8        1.51        1.19      0.96 o 
   1   8   8       44.56       39.43      1.82 o 
   2   8   8      144.91      132.53      3.18 o 
   3   8   8       60.07       56.01      3.37 o 
   4   8   8        0.28       -0.23      0.66 o 
   5   8   8        0.00        0.11      0.75 o 
  -6   9   8       22.06       20.19      2.28 o 
  -5   9   8       64.84       64.45      5.43 o 
  -4   9   8       35.06       31.73      1.91 o 
  -3   9   8        1.30        1.54      0.55 o 
  -2   9   8       95.23       93.88      3.29 o 
  -1   9   8      250.71      240.40      9.69 o 
   0   9   8      143.35      158.43      6.93 o 
   1   9   8      222.44      209.24      3.94 o 
   2   9   8       63.96       78.18      2.60 o 
   3   9   8        3.13        2.10      0.76 o 
   4   9   8        4.57        3.13      0.87 o 
  -6  10   8        1.95        2.41      0.95 o 
  -5  10   8       38.40       44.64      5.46 o 
  -4  10   8        2.35        3.24      0.72 o 
  -3  10   8       59.51       62.84      2.73 o 
  -2  10   8        0.42        0.80      0.75 o 
  -1  10   8      101.06       98.74      3.79 o 
   0  10   8      186.47      173.38      8.34 o 
   1  10   8      109.07      113.88      8.00 o 
   2  10   8      103.79       97.69      3.00 o 
   3  10   8       13.74       13.34      1.22 o 
   4  10   8      137.01      138.39      9.03 o 
  -5  11   8       17.82       19.16      1.61 o 
  -4  11   8        1.28        1.82      0.71 o 
  -3  11   8       31.41       38.20      4.87 o 
  -2  11   8        6.93        5.59      1.04 o 
  -1  11   8       59.73       63.07      5.16 o 
   0  11   8        0.52       -0.39      0.75 o 
   1  11   8      245.92      259.74      4.73 o 
   2  11   8       14.28       16.51      1.69 o 
   3  11   8      167.41      165.85      6.32 o 
  -4  12   8        8.19       11.43      1.43 o 
  -3  12   8        9.77       11.14      1.32 o 
  -2  12   8       12.32        8.29      2.07 o 
  -1  12   8       18.49       18.45      1.53 o 
   0  12   8        0.29        1.73      0.92 o 
   1  12   8        8.28        9.31      1.38 o 
   2  12   8       35.49       45.22      2.32 o 
  -3  13   8       11.16       12.68      1.46 o 
  -2  13   8        0.02       -0.43      0.80 o 
  -1  13   8       10.62       11.12      2.52 o 
   0  13   8        1.59        2.24      1.02 o 
   1  13   8        0.74        0.20      0.91 o 
  -8   1   9       27.75       25.28      3.21 o 
  -7   1   9        0.56        0.00      0.52 o 
  -6   1   9        6.61        4.19      0.61 o 
  -5   1   9        8.95       10.54      1.12 o 
  -4   1   9       38.72       35.67      3.87 o 
  -3   1   9       10.66       11.60      0.61 o 
  -2   1   9       68.94       68.14      1.58 o 
  -1   1   9        5.18        5.33      0.50 o 
   0   1   9       62.13       59.04      1.51 o 
   1   1   9       33.42       38.30      1.86 o 
   2   1   9       90.78      100.22      2.51 o 
   3   1   9       68.36       66.51      2.22 o 
   4   1   9      271.18      261.02      4.32 o 
   5   1   9       15.74       17.16      1.61 o 
   6   1   9      134.80      116.53      3.30 o 
  -8   2   9       57.41       59.25      7.17 o 
  -7   2   9        3.99        1.68      0.65 o 
  -6   2   9       16.63       18.09      2.25 o 
  -5   2   9        0.00        0.08      0.40 o 
  -4   2   9       13.81       12.47      1.05 o 
  -3   2   9       23.92       19.50      0.65 o 
  -2   2   9      267.88      286.63      7.50 o 
  -1   2   9        0.27        0.65      0.36 o 
   0   2   9      282.95      316.41      9.29 o 
   1   2   9       47.75       56.52      3.20 o 
   2   2   9      111.74      116.57      2.71 o 
   3   2   9        6.80        7.50      1.10 o 
   4   2   9       57.70       58.85      4.79 o 
   5   2   9        3.98        2.77      1.08 o 
   6   2   9       90.79       85.79      5.23 o 
  -8   3   9       28.01       25.71      3.08 o 
  -7   3   9      164.70      167.82     14.51 o 
  -6   3   9       49.41       51.68      4.54 o 
  -5   3   9       86.34       89.58      7.08 o 
  -4   3   9        0.69        0.95      0.46 o 
  -3   3   9      154.84      154.59      3.76 o 
  -2   3   9        4.63        7.17      0.47 o 
  -1   3   9       72.29       71.08      1.58 o 
   0   3   9       62.53       62.74      2.77 o 
   1   3   9       17.14       13.09      0.88 o 
   2   3   9      102.03       98.17      2.54 o 
   3   3   9        0.08       -0.36      0.73 o 
   4   3   9       20.62       19.97      1.60 o 
   5   3   9       49.55       46.80      3.05 o 
   6   3   9       29.57       30.88      2.42 o 
  -8   4   9       37.58       42.90      5.48 o 
  -7   4   9       41.73       41.13      3.92 o 
  -6   4   9      142.86      143.06     12.00 o 
  -5   4   9        4.44        5.74      0.74 o 
  -4   4   9       29.79       38.30      2.77 o 
  -3   4   9      210.33      203.81      6.19 o 
  -2   4   9        2.02        2.26      0.36 o 
  -1   4   9      219.07      250.18     12.02 o 
   0   4   9      316.49      332.55     15.15 o 
   1   4   9        3.44        3.12      0.62 o 
   2   4   9      180.71      172.94      8.13 o 
   3   4   9       33.63       35.04      2.59 o 
   4   4   9       88.50       87.52      4.96 o 
   5   4   9        0.41        1.08      1.02 o 
  -7   5   9      106.15      109.18     18.58 o 
  -6   5   9      114.60      115.53     10.37 o 
  -5   5   9       54.14       50.34      3.66 o 
  -4   5   9      164.21      168.72     13.98 o 
  -3   5   9      172.48      175.85      5.53 o 
  -2   5   9       33.80       34.06      1.43 o 
  -1   5   9        4.73        4.54      0.54 o 
   0   5   9      354.81      361.65     17.63 o 
   1   5   9        1.91        3.04      0.63 o 
   2   5   9      264.38      249.42      4.08 o 
   3   5   9        5.91        4.87      1.07 o 
   4   5   9       75.12       77.73      5.32 o 
   5   5   9       29.35       28.60      1.87 o 
  -7   6   9       10.11        9.18      1.25 o 
  -6   6   9       73.25       68.25      7.85 o 
  -5   6   9      600.90      614.00     49.73 o 
  -4   6   9      649.01      696.17     52.81 o 
  -3   6   9      104.33       94.55      4.66 o 
  -2   6   9      850.14      929.10     65.39 o 
  -1   6   9        0.72        0.12      0.46 o 
   0   6   9        0.42        0.13      0.52 o 
   1   6   9        3.31        0.69      0.61 o 
   2   6   9      261.82      214.25     13.02 o 
   3   6   9      142.68      140.68      3.32 o 
   4   6   9        1.91        1.75      1.01 o 
   5   6   9        3.53        5.57      1.33 o 
  -7   7   9       10.85        9.10      1.66 o 
  -6   7   9        4.68        4.94      1.07 o 
  -5   7   9        1.04        1.59      0.84 o 
  -4   7   9        1.76       -0.01      0.62 o 
  -3   7   9      284.36      284.70     14.61 o 
  -2   7   9      198.67      229.08     18.10 o 
  -1   7   9      103.66       91.12      3.42 o 
   0   7   9     1144.30     1181.08     78.65 o 
   1   7   9       84.66       80.91      2.47 o 
   2   7   9       55.21       48.83      4.22 o 
   3   7   9        1.73        1.47      0.68 o 
   4   7   9       19.04       17.52      1.67 o 
   5   7   9       47.97       41.88      2.29 o 
  -6   8   9       16.28       17.43      2.73 o 
  -5   8   9        7.37        6.52      1.05 o 
  -4   8   9       21.43       15.95      1.32 o 
  -3   8   9       85.42       94.71      5.29 o 
  -2   8   9        0.87        0.00      0.52 o 
  -1   8   9        6.41        5.12      0.75 o 
   0   8   9        1.34        3.06      0.93 o 
   1   8   9        0.13       -0.69      0.71 o 
   2   8   9       51.05       56.29      2.28 o 
   3   8   9       47.76       36.75      2.42 o 
   4   8   9        7.80        6.42      1.31 o 
  -6   9   9        8.10        9.38      2.37 o 
  -5   9   9        1.74        1.10      0.79 o 
  -4   9   9       18.26       19.50      1.46 o 
  -3   9   9       12.80       16.65      1.24 o 
  -2   9   9      316.82      308.48      4.35 o 
  -1   9   9      218.36      207.28      6.95 o 
   0   9   9      153.43      141.03      3.31 o 
   1   9   9       10.84       14.41      2.66 o 
   2   9   9      225.89      220.98      4.33 o 
   3   9   9        2.02        0.40      0.70 o 
   4   9   9        9.43        9.60      1.15 o 
  -5  10   9        0.30       -0.22      0.78 o 
  -4  10   9       37.46       39.41      1.92 o 
  -3  10   9      171.59      162.44      3.66 o 
  -2  10   9       40.21       39.06      1.90 o 
  -1  10   9       10.54       12.12      1.32 o 
   0  10   9       17.94       20.05      1.55 o 
   1  10   9      128.57      111.21      4.97 o 
   2  10   9       55.44       56.64      2.45 o 
   3  10   9       11.14       10.80      1.17 o 
  -5  11   9       10.53        7.78      1.24 o 
  -4  11   9       28.45       25.93      1.76 o 
  -3  11   9        0.61       -0.04      1.32 o 
  -2  11   9        0.98       -0.01      0.74 o 
  -1  11   9       84.02       70.45      2.55 o 
   0  11   9       16.17       11.73      3.22 o 
   1  11   9        0.24        0.17      1.03 o 
   2  11   9        7.63        8.68      1.41 o 
  -3  12   9       15.08        8.71      1.83 o 
  -2  12   9        0.00       -1.03      0.69 o 
  -1  12   9        2.73        5.30      2.22 o 
   0  12   9        0.85        0.18      0.87 o 
   1  12   9        9.26        9.61      2.25 o 
  -2  13   9       19.70       20.07      3.94 o 
  -1  13   9        2.55        4.69      1.17 o 
  -8   0  10       10.35       13.21      3.36 o 
  -7   0  10       54.83       43.99      2.88 o 
  -6   0  10      121.20      101.63      4.00 o 
  -5   0  10      171.36      163.27      4.75 o 
  -4   0  10       49.51       52.16      2.67 o 
  -3   0  10      135.41      138.94      7.46 o 
  -2   0  10      129.04      128.93      6.99 o 
  -1   0  10        5.30        3.69      0.72 o 
   0   0  10      102.05      102.99      2.44 o 
   1   0  10      468.45      483.83      7.48 o 
   2   0  10        6.27        5.79      1.61 o 
   3   0  10      711.50      728.84     10.06 o 
   4   0  10      957.94      929.05     11.84 o 
   5   0  10        8.97       10.73      2.07 o 
  -8   1  10      112.37      107.95     12.61 o 
  -7   1  10        1.90        0.69      1.05 o 
  -6   1  10       78.38       65.21      2.29 o 
  -5   1  10      312.36      279.12      4.68 o 
  -4   1  10       44.92       39.76      1.69 o 
  -3   1  10      348.16      349.56     10.91 o 
  -2   1  10       52.93       51.94      1.19 o 
  -1   1  10      243.96      250.95      3.68 o 
   0   1  10        0.53        0.42      0.42 o 
   1   1  10      226.56      242.87     15.55 o 
   2   1  10      434.85      416.73     11.97 o 
   3   1  10        7.13        7.78      1.30 o 
   4   1  10       74.24       69.82      2.59 o 
   5   1  10       48.52       50.48      2.34 o 
  -8   2  10       70.25       67.34      6.15 o 
  -7   2  10       84.84       84.81     10.58 o 
  -6   2  10      248.27      246.19     26.69 o 
  -5   2  10        6.44        5.54      0.89 o 
  -4   2  10       19.72       21.49      1.34 o 
  -3   2  10      161.23      144.33      4.13 o 
  -2   2  10       48.47       40.73      1.09 o 
  -1   2  10      744.51      785.25     15.72 o 
   0   2  10       46.83       53.20      1.72 o 
   1   2  10      271.25      295.13     17.78 o 
   2   2  10      596.89      589.06      6.18 o 
   3   2  10        2.47        2.34      0.99 o 
   4   2  10       45.71       46.69      2.20 o 
   5   2  10       35.97       35.87      2.67 o 
  -8   3  10       16.19       14.71      1.62 o 
  -7   3  10       81.06       77.95      8.23 o 
  -6   3  10      270.50      272.03     24.25 o 
  -5   3  10       35.18       36.60      2.33 o 
  -4   3  10       16.87       14.28      1.20 o 
  -3   3  10      443.65      461.60     14.63 o 
  -2   3  10        8.71        8.66      0.64 o 
  -1   3  10        0.19        1.42      0.46 o 
   0   3  10      287.02      307.87     14.48 o 
   1   3  10       14.07       18.98      1.12 o 
   2   3  10      233.98      232.70      7.19 o 
   3   3  10       15.33       16.05      1.53 o 
   4   3  10       44.27       34.95      2.17 o 
   5   3  10        3.92        4.92      1.49 o 
  -7   4  10        4.65        4.69      0.92 o 
  -6   4  10       88.26       89.06      6.21 o 
  -5   4  10       35.21       37.64      3.02 o 
  -4   4  10      156.08      157.93      9.68 o 
  -3   4  10       78.68       80.09      3.11 o 
  -2   4  10       80.36       90.69      3.78 o 
  -1   4  10       28.38       25.95      1.51 o 
   0   4  10      871.39      906.09     46.90 o 
   1   4  10       12.63        9.89      0.89 o 
   2   4  10       12.79       12.75      1.38 o 
   3   4  10      100.18      102.76      2.91 o 
   4   4  10        6.74        6.00      1.43 o 
   5   4  10       43.52       42.85      2.23 o 
  -7   5  10        0.69        1.39      0.91 o 
  -6   5  10       53.15       53.70      5.03 o 
  -5   5  10      182.82      180.83     10.53 o 
  -4   5  10      728.24      763.42     48.04 o 
  -3   5  10        5.72        6.66      0.68 o 
  -2   5  10      621.42      630.09     33.25 o 
  -1   5  10       81.49       71.74      4.62 o 
   0   5  10       86.35       86.20      4.38 o 
   1   5  10       26.08       26.39      1.28 o 
   2   5  10       10.35       11.69      1.32 o 
   3   5  10        6.33        4.08      1.11 o 
   4   5  10        0.02        0.19      0.94 o 
   5   5  10        0.68       -0.63      0.97 o 
  -7   6  10       12.45       10.38      1.66 o 
  -6   6  10        0.05       -0.48      0.71 o 
  -5   6  10       14.24       12.34      1.00 o 
  -4   6  10        1.17        1.66      0.63 o 
  -3   6  10       22.62       22.05      0.89 o 
  -2   6  10        2.55        2.14      0.55 o 
  -1   6  10       16.90       15.87      1.03 o 
   0   6  10       58.69       64.58      4.58 o 
   1   6  10       22.60       27.86      4.01 o 
   2   6  10       38.87       39.51      1.94 o 
   3   6  10        0.40        0.05      0.88 o 
   4   6  10        5.88        6.29      1.31 o 
  -7   7  10       13.55       12.07      3.25 o 
  -6   7  10       46.60       46.05      3.21 o 
  -5   7  10        1.46       -0.10      0.91 o 
  -4   7  10      131.03      131.58     10.90 o 
  -3   7  10       48.91       50.52      2.77 o 
  -2   7  10      346.80      368.45     28.52 o 
  -1   7  10        5.77        6.07      0.78 o 
   0   7  10       55.12       62.67      4.79 o 
   1   7  10       39.64       30.55      1.76 o 
   2   7  10        0.39       -0.25      0.84 o 
   3   7  10       39.41       33.53      1.97 o 
   4   7  10       66.32       72.41      6.44 o 
  -6   8  10       76.55       72.64      7.71 o 
  -5   8  10       25.50       24.35      1.65 o 
  -4   8  10       35.34       37.71      2.93 o 
  -3   8  10       60.37       60.31      3.39 o 
  -2   8  10      101.18       92.59      4.53 o 
  -1   8  10      119.72      116.54      4.91 o 
   0   8  10       56.28       50.14      2.84 o 
   1   8  10        1.66        0.27      0.81 o 
   2   8  10      114.53      113.12      3.19 o 
   3   8  10        0.45        0.18      0.96 o 
   4   8  10        2.52        1.57      1.15 o 
  -6   9  10       20.48       19.52      4.60 o 
  -5   9  10       12.77        8.56      1.20 o 
  -4   9  10        4.63        5.22      0.99 o 
  -3   9  10        0.43        0.01      0.55 o 
  -2   9  10        0.67        0.96      0.60 o 
  -1   9  10        9.37        9.72      2.61 o 
   0   9  10       51.24       51.01      2.17 o 
   1   9  10       37.23       37.20      1.98 o 
   2   9  10        0.19       -0.38      1.63 o 
   3   9  10        8.71       11.51      1.57 o 
  -5  10  10       23.51       33.52      2.33 o 
  -4  10  10        7.54        9.02      1.69 o 
  -3  10  10        0.58        0.04      0.75 o 
  -2  10  10        1.13        1.23      0.82 o 
  -1  10  10        3.50        3.58      1.11 o 
   0  10  10      141.04      146.93      3.59 o 
   1  10  10       28.05       27.03      2.39 o 
   2  10  10       84.93       83.31      3.40 o 
  -3  11  10        0.27        0.25      1.15 o 
  -2  11  10       19.16       15.40      3.40 o 
  -1  11  10        7.59        7.34      1.23 o 
   0  11  10       30.93       33.10      1.97 o 
   1  11  10        0.27        0.47      0.91 o 
   2  11  10       20.70       24.36      1.89 o 
  -2  12  10        0.12       -0.02      0.82 o 
  -1  12  10        0.87        0.29      0.87 o 
   0  12  10        7.25        7.98      2.73 o 
  -7   1  11       49.85       48.97      2.24 o 
  -6   1  11        8.24        5.07      1.28 o 
  -5   1  11      130.95      120.64      4.98 o 
  -4   1  11       37.90       39.85      1.77 o 
  -3   1  11       10.98       10.54      0.72 o 
  -2   1  11       29.29       35.39      1.10 o 
  -1   1  11      142.78      139.72      2.50 o 
   0   1  11       97.22      102.07      3.72 o 
   1   1  11       67.57       67.95      2.67 o 
   2   1  11      430.27      416.93      9.35 o 
   3   1  11        5.24        4.19      1.14 o 
   4   1  11      241.16      231.60      4.50 o 
   5   1  11       43.28       39.41      2.24 o 
  -7   2  11        7.04        6.27      1.08 o 
  -6   2  11       32.29       28.08      3.89 o 
  -5   2  11       83.30       79.65      3.06 o 
  -4   2  11       14.31       16.41      2.41 o 
  -3   2  11      503.15      487.45      7.96 o 
  -2   2  11        8.93       13.04      0.80 o 
  -1   2  11      140.61      139.64      3.29 o 
   0   2  11      193.29      201.45      8.28 o 
   1   2  11       60.87       64.54      2.79 o 
   2   2  11      121.67      117.60      3.05 o 
   3   2  11       98.16       94.04      2.86 o 
   4   2  11        3.29        1.54      1.09 o 
   5   2  11        3.70        2.63      1.65 o 
  -7   3  11       12.50        9.66      1.25 o 
  -6   3  11        3.07        2.06      0.85 o 
  -5   3  11        6.23        3.58      0.90 o 
  -4   3  11       24.66       24.14      2.55 o 
  -3   3  11       25.46       27.59      1.04 o 
  -2   3  11       48.39       50.74      1.90 o 
  -1   3  11      218.89      216.58      9.37 o 
   0   3  11      537.51      555.93     18.99 o 
   1   3  11       33.74       30.06      1.37 o 
   2   3  11       59.86       57.68      2.24 o 
   3   3  11        0.18       -0.02      0.88 o 
   4   3  11       58.65       57.53      2.47 o 
   5   3  11       18.93       20.52      1.88 o 
  -7   4  11        5.13        3.36      1.10 o 
  -6   4  11        0.04       -0.25      0.90 o 
  -5   4  11        7.82        8.24      1.09 o 
  -4   4  11        2.45        3.32      0.90 o 
  -3   4  11      188.32      198.06      6.51 o 
  -2   4  11      608.68      641.03     22.18 o 
  -1   4  11      284.13      313.35     10.27 o 
   0   4  11      166.99      170.27     10.07 o 
   1   4  11       94.10       98.16      6.16 o 
   2   4  11       15.47       15.26      1.81 o 
   3   4  11        1.24        0.91      1.69 o 
   4   4  11       45.18       42.75      2.28 o 
  -7   5  11       44.84       38.20      3.07 o 
  -6   5  11        6.62        7.76      1.13 o 
  -5   5  11      237.76      239.84     29.99 o 
  -4   5  11      164.66      178.66     19.94 o 
  -3   5  11       67.68       70.87      2.69 o 
  -2   5  11      485.17      515.36     24.71 o 
  -1   5  11       89.11       97.75      4.83 o 
   0   5  11       27.78       25.42      1.54 o 
   1   5  11      404.17      433.53     37.56 o 
   2   5  11      110.51      106.29      3.01 o 
   3   5  11       15.15       15.76      1.62 o 
   4   5  11       27.50       22.56      1.91 o 
  -7   6  11       68.51       68.71     10.61 o 
  -6   6  11       30.47       28.62      2.64 o 
  -5   6  11       12.70       12.72      1.28 o 
  -4   6  11      532.94      586.62     88.98 o 
  -3   6  11       95.54      104.54      4.00 o 
  -2   6  11       84.04       81.03      4.58 o 
  -1   6  11       74.54       78.29      2.32 o 
   0   6  11       92.78       97.04      6.48 o 
   1   6  11       59.33       54.60      2.22 o 
   2   6  11       43.63       39.21      2.75 o 
   3   6  11      213.57      205.57     18.09 o 
   4   6  11        7.36        8.47      1.49 o 
  -6   7  11      134.46      130.25     18.39 o 
  -5   7  11        2.58        2.60      1.32 o 
  -4   7  11      182.10      193.96     30.79 o 
  -3   7  11        8.82       10.74      0.96 o 
  -2   7  11        8.79        7.14      0.97 o 
  -1   7  11        3.17        3.46      0.73 o 
   0   7  11        9.80        8.00      1.18 o 
   1   7  11       72.42       58.24      2.80 o 
   2   7  11       22.31       24.53      1.76 o 
   3   7  11       33.25       29.61      2.00 o 
  -6   8  11       97.58       95.11     12.08 o 
  -5   8  11        2.86        2.61      0.93 o 
  -4   8  11        1.27        2.18      1.20 o 
  -3   8  11        0.01        0.10      0.57 o 
  -2   8  11        5.31        7.12      0.89 o 
  -1   8  11       15.34       15.60      1.39 o 
   0   8  11        0.52        0.40      0.77 o 
   1   8  11        5.15        4.85      1.30 o 
   2   8  11        0.62        1.24      1.01 o 
   3   8  11        8.20        5.80      1.35 o 
  -5   9  11        4.78        4.19      1.09 o 
  -4   9  11        6.35        4.70      1.03 o 
  -3   9  11        8.35        8.77      2.10 o 
  -2   9  11       22.12       17.05      1.79 o 
  -1   9  11       34.01       29.00      1.73 o 
   0   9  11        0.27        0.17      0.78 o 
   1   9  11        3.73        3.15      1.02 o 
   2   9  11        0.09        0.13      0.90 o 
  -4  10  11        0.14       -0.22      1.12 o 
  -3  10  11       11.68        7.53      1.68 o 
  -2  10  11       16.82       14.36      1.47 o 
  -1  10  11       10.79        8.59      1.26 o 
   0  10  11       19.83       20.23      1.63 o 
   1  10  11       14.00       13.15      1.53 o 
   2  10  11        0.08        0.24      1.00 o 
  -3  11  11        2.39        0.89      1.24 o 
  -2  11  11        1.71        0.99      0.87 o 
  -1  11  11        8.25        9.94      1.91 o 
   0  11  11        4.51        3.32      1.08 o 
  -7   0  12       61.10       55.87      3.52 o 
  -6   0  12       93.36       83.48      3.93 o 
  -5   0  12      960.78      860.43     11.49 o 
  -4   0  12        0.26        0.44      1.07 o 
  -3   0  12      319.22      333.63     13.16 o 
  -2   0  12        8.75        6.19      0.97 o 
  -1   0  12       42.81       42.85      1.86 o 
   0   0  12       21.21       18.87      1.44 o 
   1   0  12       11.82        7.96      1.68 o 
   2   0  12       41.87       40.71      2.88 o 
   3   0  12       12.59       11.51      2.16 o 
   4   0  12       21.82       18.68      2.55 o 
  -7   1  12      170.93      149.28      3.81 o 
  -6   1  12        7.55        5.55      1.07 o 
  -5   1  12       24.98       24.99      1.68 o 
  -4   1  12      115.48      104.45      5.03 o 
  -3   1  12      128.31      133.64      2.67 o 
  -2   1  12       25.37       35.15      2.07 o 
  -1   1  12      117.78      130.42      2.57 o 
   0   1  12      129.18      132.39      5.46 o 
   1   1  12       27.20       24.81      1.61 o 
   2   1  12        1.45        0.99      0.93 o 
   3   1  12       11.52        9.97      1.69 o 
   4   1  12        3.30        3.53      1.23 o 
  -7   2  12       33.56       27.13      1.86 o 
  -6   2  12       11.29        7.11      1.13 o 
  -5   2  12        8.41        9.05      1.86 o 
  -4   2  12        7.18        6.65      1.02 o 
  -3   2  12      183.81      175.05      4.14 o 
  -2   2  12       40.19       48.73      1.37 o 
  -1   2  12      254.40      273.38      7.65 o 
   0   2  12       38.09       52.35      2.14 o 
   1   2  12       57.15       61.63      4.61 o 
   2   2  12       34.58       36.53      1.96 o 
   3   2  12      172.93      164.18      3.86 o 
   4   2  12       22.23       22.29      1.85 o 
  -7   3  12        0.11       -0.01      0.77 o 
  -6   3  12       26.27       23.87      1.90 o 
  -5   3  12       52.07       47.65      2.82 o 
  -4   3  12        1.53        2.04      0.79 o 
  -3   3  12       13.63       13.58      0.87 o 
  -2   3  12      472.29      489.62     11.00 o 
  -1   3  12      104.34       89.01      2.89 o 
   0   3  12       40.30       31.92      1.41 o 
   1   3  12        1.61        2.84      0.94 o 
   2   3  12       34.46       32.91      1.91 o 
   3   3  12        0.50       -0.21      0.93 o 
   4   3  12        3.75        3.48      1.24 o 
  -7   4  12        3.15        2.08      0.96 o 
  -6   4  12       10.18       10.11      1.25 o 
  -5   4  12        0.02        0.69      0.80 o 
  -4   4  12      106.23      103.07     10.71 o 
  -3   4  12       17.72       18.60      2.17 o 
  -2   4  12       20.17       21.16      1.05 o 
  -1   4  12      133.03      130.31      4.65 o 
   0   4  12       11.27        8.80      0.96 o 
   1   4  12      467.18      478.42     37.50 o 
   2   4  12        0.00       -0.20      0.89 o 
   3   4  12        8.52       10.41      1.52 o 
   4   4  12        8.80        7.59      1.45 o 
  -6   5  12        2.91        2.64      0.93 o 
  -5   5  12       29.12       31.03      4.42 o 
  -4   5  12      193.06      203.35     18.26 o 
  -3   5  12      122.39      132.74      6.57 o 
  -2   5  12        3.11        1.92      0.57 o 
  -1   5  12       96.20      101.14      5.71 o 
   0   5  12      148.41      155.09      9.36 o 
   1   5  12       57.04       54.55      3.89 o 
   2   5  12      199.04      189.66     11.84 o 
   3   5  12       75.67       78.28      4.27 o 
  -6   6  12       67.85       61.60      3.69 o 
  -5   6  12        9.54       11.38      1.33 o 
  -4   6  12       36.78       44.70      6.78 o 
  -3   6  12       82.76       83.30      5.93 o 
  -2   6  12       16.77       16.49      0.98 o 
  -1   6  12        0.90        0.81      0.61 o 
   0   6  12       93.19      100.31      6.38 o 
   1   6  12       16.78       18.38      1.54 o 
   2   6  12        2.28        3.11      1.14 o 
   3   6  12      106.20      103.70      4.77 o 
  -6   7  12       62.83       57.63      3.65 o 
  -5   7  12       59.60       62.52      3.54 o 
  -4   7  12        4.73        6.76      2.84 o 
  -3   7  12        3.27        3.72      0.77 o 
  -2   7  12      110.17      115.28      4.41 o 
  -1   7  12        3.90        2.88      0.76 o 
   0   7  12       20.20       15.80      1.92 o 
   1   7  12        8.65        6.33      1.19 o 
   2   7  12        2.54        2.08      1.05 o 
   3   7  12        0.03       -0.32      1.02 o 
  -5   8  12        8.81        4.51      1.56 o 
  -4   8  12       29.37       29.48      2.52 o 
  -3   8  12        1.43        2.35      0.74 o 
  -2   8  12      112.43      117.53      7.01 o 
  -1   8  12        0.27       -0.03      0.73 o 
   0   8  12       20.21       16.95      3.30 o 
   1   8  12       16.92       15.17      1.57 o 
   2   8  12       28.06       29.19      1.96 o 
  -4   9  12      107.55      109.37      4.54 o 
  -3   9  12        2.70        3.97      1.01 o 
  -2   9  12       10.19        9.02      1.55 o 
  -1   9  12        2.54        2.86      0.93 o 
   0   9  12        2.56        3.31      1.05 o 
   1   9  12        8.04        8.52      1.38 o 
  -3  10  12        0.13       -0.70      1.04 o 
  -2  10  12        2.45        1.94      0.93 o 
  -1  10  12        9.12        7.88      1.27 o 
   0  10  12        1.38        1.65      1.77 o 
  -6   1  13       75.93       68.94      2.66 o 
  -5   1  13       64.01       59.97      2.40 o 
  -4   1  13      360.37      337.36      6.77 o 
  -3   1  13       36.44       32.30      1.41 o 
  -2   1  13      179.81      161.18      2.39 o 
  -1   1  13       52.35       49.04      2.18 o 
   0   1  13        3.47        2.80      0.65 o 
   1   1  13       69.81       64.90      3.11 o 
   2   1  13        4.72        6.82      1.28 o 
   3   1  13       16.86       16.10      1.72 o 
  -6   2  13       53.00       49.44      2.27 o 
  -5   2  13        1.49        1.41      0.81 o 
  -4   2  13        0.77       -0.25      0.74 o 
  -3   2  13       11.82       13.77      1.06 o 
  -2   2  13      260.03      251.61      3.65 o 
  -1   2  13       21.14       25.53      1.16 o 
   0   2  13       51.80       44.55      3.16 o 
   1   2  13        0.11        0.19      0.83 o 
   2   2  13        3.71        3.23      1.11 o 
   3   2  13        9.97       10.75      2.59 o 
  -6   3  13       20.24       22.12      3.21 o 
  -5   3  13       20.48       16.45      1.46 o 
  -4   3  13        0.63        1.45      0.85 o 
  -3   3  13       51.30       46.97      1.63 o 
  -2   3  13       75.64       79.01      3.14 o 
  -1   3  13        0.85        0.99      0.59 o 
   0   3  13      301.85      307.24     14.59 o 
   1   3  13        0.22       -0.58      0.80 o 
   2   3  13       49.52       51.16      2.34 o 
   3   3  13        8.44        6.84      1.40 o 
  -6   4  13        6.13        7.34      1.16 o 
  -5   4  13        9.32        9.36      1.26 o 
  -4   4  13        0.04        0.31      0.81 o 
  -3   4  13       26.80       24.38      1.48 o 
  -2   4  13        0.05       -0.47      0.50 o 
  -1   4  13        0.12        0.29      0.57 o 
   0   4  13       84.34       87.01      5.88 o 
   1   4  13       15.89       18.54      2.31 o 
   2   4  13       60.11       58.74      2.51 o 
   3   4  13        0.30       -0.13      0.99 o 
  -6   5  13        7.58        6.43      1.58 o 
  -5   5  13        0.09       -0.14      0.74 o 
  -4   5  13       12.98       13.12      1.36 o 
  -3   5  13        0.08       -0.19      0.62 o 
  -2   5  13        9.38        9.53      0.85 o 
  -1   5  13       78.01       80.05      3.86 o 
   0   5  13        4.06        3.47      0.83 o 
   1   5  13        3.21        3.12      0.85 o 
   2   5  13       91.88       85.51      2.98 o 
   3   5  13       30.98       33.26      2.16 o 
  -5   6  13        2.38        2.10      1.02 o 
  -4   6  13       10.11        8.33      1.26 o 
  -3   6  13       75.56       83.68      5.62 o 
  -2   6  13        3.33        2.95      0.65 o 
  -1   6  13       10.24       10.38      1.02 o 
   0   6  13       12.97       13.92      1.46 o 
   1   6  13       12.70       13.84      1.53 o 
   2   6  13       14.68       11.77      1.55 o 
  -5   7  13       15.85       13.60      2.08 o 
  -4   7  13        7.32        9.48      1.29 o 
  -3   7  13       58.12       59.98      6.62 o 
  -2   7  13        8.24        6.72      0.90 o 
  -1   7  13        7.90        9.60      1.03 o 
   0   7  13        0.27       -0.21      0.77 o 
   1   7  13       19.34       24.23      1.80 o 
   2   7  13        8.99        8.02      1.63 o 
  -4   8  13        0.00       -0.75      1.16 o 
  -3   8  13       10.46       11.92      1.53 o 
  -2   8  13       10.19       13.04      2.42 o 
  -1   8  13       24.83       29.98      2.74 o 
   0   8  13        4.90        4.72      1.12 o 
   1   8  13        9.86       10.64      1.47 o 
  -3   9  13       14.47       16.14      1.75 o 
  -2   9  13        0.00       -0.54      0.75 o 
  -1   9  13        0.00        0.16      0.85 o 
   0   9  13        0.04       -0.17      0.87 o 
  -6   0  14       44.56       39.63      3.16 o 
  -5   0  14       22.08       19.76      2.31 o 
  -4   0  14       84.95       77.30      3.83 o 
  -3   0  14       64.11       74.79      3.71 o 
  -2   0  14        0.96       -0.82      0.70 o 
  -1   0  14        1.46        0.60      0.81 o 
   0   0  14      146.96      145.58     11.64 o 
   1   0  14        0.45       -0.47      1.13 o 
   2   0  14       19.47       19.78      2.42 o 
  -6   1  14       72.91       63.63      2.68 o 
  -5   1  14       56.40       53.14      2.39 o 
  -4   1  14       40.27       41.08      2.10 o 
  -3   1  14       29.47       30.94      1.87 o 
  -2   1  14       25.98       30.58      1.24 o 
  -1   1  14        2.13        3.06      0.73 o 
   0   1  14        0.96        0.39      0.60 o 
   1   1  14        0.17        0.32      0.90 o 
   2   1  14       93.99       82.72      2.97 o 
  -6   2  14        1.37        0.75      0.90 o 
  -5   2  14        9.80       11.34      1.40 o 
  -4   2  14        0.70        2.37      0.98 o 
  -3   2  14        0.00        0.46      0.86 o 
  -2   2  14       41.18       37.20      1.35 o 
  -1   2  14        2.36        3.01      0.70 o 
   0   2  14        3.84        3.92      0.86 o 
   1   2  14        7.73        7.35      1.29 o 
   2   2  14        0.02        1.20      1.02 o 
  -6   3  14        3.62        3.55      1.05 o 
  -5   3  14       39.42       45.78      2.29 o 
  -4   3  14       55.87       60.67      2.49 o 
  -3   3  14        4.81        4.11      1.08 o 
  -2   3  14        1.30        0.44      0.56 o 
  -1   3  14       44.19       42.80      2.11 o 
   0   3  14        0.83       -0.11      0.66 o 
   1   3  14        1.39        1.17      1.35 o 
   2   3  14        7.99        7.66      1.37 o 
  -5   4  14        7.94       10.14      1.34 o 
  -4   4  14        4.52        5.81      1.51 o 
  -3   4  14        0.66       -0.89      0.77 o 
  -2   4  14        1.73        2.04      0.64 o 
  -1   4  14       14.08       12.42      0.98 o 
   0   4  14        2.86        2.76      0.80 o 
   1   4  14       33.24       28.69      1.88 o 
   2   4  14        4.39        3.55      1.19 o 
  -5   5  14        0.22        0.13      0.89 o 
  -4   5  14        9.92        7.10      1.21 o 
  -3   5  14       22.08       27.00      3.01 o 
  -2   5  14       23.03       29.36      1.30 o 
  -1   5  14       16.38       16.13      1.26 o 
   0   5  14        5.66        6.03      0.98 o 
   1   5  14        0.20       -0.44      0.86 o 
  -4   6  14       22.67       29.11      4.23 o 
  -3   6  14        4.13        2.47      1.01 o 
  -2   6  14        8.97       10.49      0.95 o 
  -1   6  14       23.04       31.87      1.74 o 
   0   6  14        0.78        1.33      0.78 o 
   1   6  14       16.55       19.69      1.79 o 
  -4   7  14        5.46        5.52      1.19 o 
  -3   7  14       57.30       83.71      8.42 o 
  -2   7  14       12.58       18.11      1.45 o 
  -1   7  14        1.75        2.94      0.86 o 
   0   7  14       19.23       20.39      1.73 o 
  -2   8  14        0.13       -0.51      0.62 o 
  -1   8  14        2.17        1.85      1.01 o 
  -5   1  15       15.30       13.79      2.07 o 
  -4   1  15        0.82        2.45      1.07 o 
  -3   1  15       27.30       28.43      1.85 o 
  -2   1  15       17.36       22.09      1.17 o 
  -1   1  15       20.28       23.08      1.21 o 
   0   1  15       14.84       21.05      1.39 o 
   1   1  15        8.84       13.30      1.59 o 
  -5   2  15        1.50        1.00      0.91 o 
  -4   2  15       19.38       20.98      1.69 o 
  -3   2  15        0.77        1.40      0.95 o 
  -2   2  15        0.82        0.61      0.59 o 
  -1   2  15        0.03        0.10      0.59 o 
   0   2  15        1.39        1.01      0.76 o 
   1   2  15        7.46        6.19      1.29 o 
  -5   3  15        0.23       -0.07      0.87 o 
  -4   3  15        8.00        7.85      1.44 o 
  -3   3  15       16.67       19.10      1.63 o 
  -2   3  15        7.78        7.12      0.86 o 
  -1   3  15       16.04       23.86      1.59 o 
   0   3  15       18.25       19.08      1.37 o 
   1   3  15        0.03        0.20      0.93 o 
  -4   4  15        6.37        4.53      1.15 o 
  -3   4  15       25.01       32.07      2.08 o 
  -2   4  15       59.64       67.91      2.34 o 
  -1   4  15        9.87       10.89      1.18 o 
   0   4  15       14.08       13.42      1.27 o 
  -4   5  15        5.40        4.65      1.23 o 
  -3   5  15       11.79       11.90      1.48 o 
  -2   5  15       20.65       19.73      1.25 o 
  -1   5  15        5.12        7.32      1.05 o 
   0   5  15        6.25        7.46      1.08 o 
  -3   6  15        0.11       -0.04      0.90 o 
  -2   6  15        1.11        0.19      0.76 o 
  -1   6  15       13.05       17.09      1.39 o 
  -3   0  16        2.86        2.83      1.53 o 
  -2   0  16        0.05        0.41      0.91 o 
  -1   0  16        1.42        3.35      1.15 o 
   0   0  16       11.43        9.68      2.03 o 
  -3   1  16       12.03       12.03      1.48 o 
  -2   1  16        3.51        4.29      0.79 o 
  -1   1  16       28.12       31.93      1.81 o 
  -3   2  16        3.36        3.27      1.13 o 
  -2   2  16        1.65        1.07      0.67 o 
  -1   2  16        0.01        0.10      0.66 o 
  -2   3  16       11.38       16.47      1.68 o 
  -1   3  16        9.94       11.16      1.23 o 
                                                 
